# Supplementary material for: Gene expression profiling integrated into network modelling reveals heterogeneity in the mechanisms of BRCA1 tumorigenesis
Source: Br J Cancer. 2009 Oct 13;101(8):1469–80. doi: 10.1038/sj.bjc.6605275 (PMC2768459; doi:10.1038/sj.bjc.6605275)
Supplement: Supplementary Table S1 [file 6605275x4.xls]

## Sheet: Hoja1
Supplementary Table S1. Differentially expressed genes within the ESR1-positive BRCA1 tumors.
Gene Name (HUGO)	Ensembl Gene	Description	Chromosome	Start (bp)	End (bp)	Strand	FDR P value
ADSL	ENSG00000100357	Adenylosuccinate lyase	22	39072466	39092929	+	0.000386602
CCNA2	ENSG00000148090	Cyclin A2	9	93015926	93163996	-	0.000361378
CEP55	ENSG00000138180	Centrosomal protein 55kDa	10	95246379	95278837	+	0.000361378
CNBP	ENSG00000116990|ENSG00000169714	CCHC-type zinc finger, nucleic acid binding protein	3	130371105	130385460	-	0.000334866
ERBB3	ENSG00000065361	V-erb-b2 erythroblastic leukemia viral oncogene homolog 3 (avian)	12	54760159	54783395	+	0.000334866
POLH	ENSG00000170734	Polymerase (DNA directed), eta	6	43651923	43691375	+	0.000334866
PPAP2C		Phosphatidic acid phosphatase type 2C	chr19	232045	239537	-	0.000334866
RFC4	ENSG00000163918	Replication factor C (activator 1) 4, 37kDa	3	187990378	188006984	-	0.000350602
SLITRK6	ENSG00000184564	SLIT and NTRK-like family, member 6	13	85264923	85271484	-	0.000334866
SRPK1	ENSG00000096063|ENSG00000096264	SFRS protein kinase 1	6	41411371	41426593	+	0.000334866
SRR	ENSG00000167720	Serine racemase	17	2153998	2175303	+	0.000380249
SUGT1	ENSG00000074803	SGT1, suppressor of G2 allele of SKP1 (S. cerevisiae)	15	46285791	46383567	+	0.000334866
TACSTD2	ENSG00000184292	Tumor-associated calcium signal transducer 2	1	58813683	58816033	-	0.000338143
ABCC5	ENSG00000114770	ATP-binding cassette, sub-family C (CFTR/MRP), member 5	3	185120420	185218421	-	0.000418063
ABCD3	ENSG00000117528	ATP-binding cassette, sub-family D (ALD), member 3	1	94656599	94756670	+	0.000677717
ABCF2	ENSG00000033050	ATP-binding cassette, sub-family F (GCN20), member 2	7	150535856	150555250	-	0.00046276
ACTL6A	ENSG00000136518	Actin-like 6A	3	180763402	180788880	+	0.000996572
AK2	ENSG00000004455	Adenylate kinase 2	1	33246173	33275079	-	0.000765045
ALDH9A1	ENSG00000143149	Aldehyde dehydrogenase 9 family, member A1	1	163898073	163934524	-	0.000458386
ANLN	ENSG00000011426	Anillin, actin binding protein	7	36395957	36459923	+	0.000824821
ARID3A	ENSG00000124469	AT rich interactive domain 3A (BRIGHT-like)	19	47776236	47790906	-	0.000577906
ASNS	ENSG00000070669	Asparagine synthetase	7	97319379	97339732	-	0.000439283
ASPM	ENSG00000066279	Asp (abnormal spindle) homolog, microcephaly associated (Drosophila)	1	195319885	195382380	-	0.000457288
ASTN2	ENSG00000148219	Astrotactin 2	9	118227328	119217138	-	0.000700844
ATF6		Activating transcription factor 6	chr1	160194974	160199592	+	0.00095451
BAG2	ENSG00000112208	BCL2-associated athanogene 2	6	57145083	57157692	+	0.00046276
BARX2	ENSG00000043039	BARX homeobox 2	11	128751045	128827014	+	0.00046276
BBC3	ENSG00000105327	BCL2 binding component 3	19	52415924	52427699	-	0.000715674
C10orf116		Chromosome 10 open reading frame 116					0.000890497
C13orf3	ENSG00000165480	Chromosome 13 open reading frame 3	13	20625734	20648710	-	0.000861674
C2orf7		Chromosome 2 open reading frame 7	chr2	73309542	73313919	-	0.000700267
C6orf167	ENSG00000146263	Chromosome 6 open reading frame 167	6	97696758	97837773	-	0.000677717
C6orf173	ENSG00000203760	Chromosome 6 open reading frame 173	6	126702946	126711447	+	0.000386602
C7	ENSG00000112936	Complement component 7	5	40945352	41018794	+	0.000986667
C8orf38		Chromosome 8 open reading frame 38	chr8	96068284	96070588	+	0.000576552
CCDC74A	ENSG00000163040	Coiled-coil domain containing 74A	2	132001923	132007709	+	0.000605945
CCL20	ENSG00000115009	Chemokine (C-C motif) ligand 20	2	228386802	228390495	+	0.000386602
CCNB2	ENSG00000157456	Cyclin B2	15	57184612	57204535	+	0.00046276
CD1C	ENSG00000158481	CD1c molecule	1	156526187	156531188	+	0.000750059
CD3D		CD3d molecule, delta (CD3-TCR complex)	chr11	117640517	117642742	+	0.000562795
CDCA5	ENSG00000146670	Cell division cycle associated 5	11	64601503	64608100	-	0.000873036
CENPF	ENSG00000117724	Centromere protein F, 350/400ka (mitosin)	1	212843155	212904535	+	0.00053518
CHEK1	ENSG00000149554	CHK1 checkpoint homolog (S. pombe)	11	125001547	125030847	+	0.000457288
CKS2	ENSG00000134825	CDC28 protein kinase regulatory subunit 2	11	61313182	61316661	-	0.000974912
CLDN4	ENSG00000119328	Claudin 4	9	110736282	110752694	+	0.000670885
COX7A2	ENSG00000112695	Cytochrome c oxidase subunit VIIa polypeptide 2 (liver)	6	76004111	76023212	-	0.000511007
CRABP2	ENSG00000143320	Cellular retinoic acid binding protein 2	1	154936034	154942232	-	0.000945997
CRLF1	ENSG00000006016|ENSG00000156194	Cytokine receptor-like factor 1	4	77000052	77042705	-	0.00046276
CRSP6							0.000945997
CTPS	ENSG00000106144	CTP synthase	7	142695524	142714906	+	0.000890497
DC2	ENSG00000198856	DC2 protein	4	109791190	109808429	+	0.000636371
DDX6	ENSG00000110367	DEAD (Asp-Glu-Ala-Asp) box polypeptide 6	11	118125623	118167082	-	0.000589016
DGCR2		DiGeorge syndrome critical region gene 2	22	17403798	17489920	-	0.000644147
DHCR7	ENSG00000172893	7-dehydrocholesterol reductase	11	70823105	70837125	-	0.000677717
DIO2	ENSG00000211448	Deiodinase, iodothyronine, type II	14	79736598	79747604	-	0.000981282
DKC1	ENSG00000070831	Dyskeratosis congenita 1, dyskerin	1	22235157	22292024	+	0.000941853
DNASE1L1	ENSG00000164885	Deoxyribonuclease I-like 1	7	150381832	150385929	-	0.000620563
DNASE1L3	ENSG00000163687|ENSG00000171450	Deoxyribonuclease I-like 3	2	219532642	219535120	+	0.00046276
DTL	ENSG00000143476	Denticleless homolog (Drosophila)	1	210275754	210344809	+	0.000713304
ECT2	ENSG00000114346	Epithelial cell transforming sequence 2 oncogene	3	173954992	174021957	+	0.000873036
EED	ENSG00000074266	Embryonic ectoderm development	11	85633463	85667426	+	0.000534738
EML1	ENSG00000066629	Echinoderm microtubule associated protein like 1	14	99329498	99478146	+	0.00046276
EMP2	ENSG00000213853	Epithelial membrane protein 2	16	10533550	10582040	-	0.00046276
ERG	ENSG00000157554	V-ets erythroblastosis virus E26 oncogene homolog (avian)	21	38673819	38955488	-	0.000765045
ESR1	ENSG00000091831	Estrogen receptor 1	6	152168512	152466099	+	0.000576552
EXO1	ENSG00000174371	Exonuclease 1	1	240078158	240119670	+	0.000517034
F2RL2	ENSG00000164220	Coagulation factor II (thrombin) receptor-like 2	5	75947064	75954996	-	0.000715674
FAM114A1		Family with sequence similarity 114, member A1	4	38600831	38623755	+	0.000677717
FAM84B	ENSG00000168672	Family with sequence similarity 84, member B	8	127633871	127639648	-	0.000386602
FAM8A1	ENSG00000137414	Family with sequence similarity 8, member A1	6	17708565	17719928	+	0.000457288
FBXO5	ENSG00000112029	F-box protein 5	6	153333353	153346407	-	0.000677717
FIS1	ENSG00000214253	Fission 1 (mitochondrial outer membrane) homolog (S. cerevisiae)	7	100668146	100675057	-	0.000941853
FLJ31951							0.000714128
FOLR2	ENSG00000111269	Folate receptor 2 (fetal)	12	12656098	12689308	+	0.00046276
FRZB	ENSG00000162998	Frizzled-related protein	2	183406982	183439743	-	0.000636371
GABPB2	ENSG00000036257|ENSG00000104064	GA binding protein transcription factor, beta subunit 2	15	48356681	48434687	-	0.00046276
GAL	ENSG00000069482	Galanin prepropeptide	11	68208559	68215219	+	0.000700267
GALNT12	ENSG00000119514	UDP-N-acetyl-alpha-D-galactosamine:polypeptide N-acetylgalactosaminyltransferase 12 (GalNAc-T12)	9	100609802	100652163	+	0.000677717
GATA3	ENSG00000107485	GATA binding protein 3	10	8136673	8157170	+	0.000576552
GGPS1	ENSG00000152904	Geranylgeranyl diphosphate synthase 1	1	233558376	233574463	+	0.000517034
GIT2	ENSG00000139436	G protein-coupled receptor kinase interactor 2	12	108851992	108918483	-	0.000836903
GPC1	ENSG00000063660	Glypican 1	2	241023788	241056168	+	0.000817185
GPR126	ENSG00000112414	G protein-coupled receptor 126	6	142664759	142809096	+	0.000589016
GPR180	ENSG00000152749	G protein-coupled receptor 180	13	94052105	94079947	+	0.000873036
GRK5	ENSG00000198873	G protein-coupled receptor kinase 5	10	120957091	121205118	+	0.000854472
GRLF1	ENSG00000160007	Glucocorticoid receptor DNA binding factor 1	19	52113773	52196472	+	0.000445725
GRM7	ENSG00000196277	Glutamate receptor, metabotropic 7	3	6878075	7758217	+	0.000671369
GSK3B	ENSG00000082701	Glycogen synthase kinase 3 beta	3	121028238	121295203	-	0.00046276
GTF3C2	ENSG00000115207|ENSG00000130816	General transcription factor IIIC, polypeptide 2, beta 110kDa	19	10105023	10166811	-	0.000589016
HDAC2	ENSG00000144048	Histone deacetylase 2	2	73842841	73860730	-	0.000616284
HOXB13	ENSG00000159184	Homeobox B13	17	44157132	44161119	-	0.000589016
HSPA8	ENSG00000109971	Heat shock 70kDa protein 8	11	122433411	122438054	-	0.000549243
HSPB8	ENSG00000152137	Heat shock 22kDa protein 8	12	118100978	118116933	+	0.000714128
INTU		Inturned planar cell polarity effector homolog (Drosophila)	4	128773561	128857381	+	0.000765045
ITM2C	ENSG00000135916	Integral membrane protein 2C	2	231437865	231452206	+	0.00067299
JTV1	ENSG00000106305	JTV1 gene	7	6015408	6029990	+	0.000618696
KCNK2	ENSG00000155966	Potassium channel, subfamily K, member 2	X	147389831	147889899	+	0.000677717
KIAA0274							0.000629108
KIAA0644	ENSG00000077092	KIAA0644 gene product	3	25444758	25614424	+	0.000562795
KIAA1794							0.000677717
KIF3B	ENSG00000101350	Kinesin family member 3B	20	30329128	30386468	+	0.000908315
KNTC1	ENSG00000184445	Kinetochore associated 1	12	121577762	121675251	+	0.000700844
LBR	ENSG00000143815	Lamin B receptor	1	223655828	223683142	-	0.000727956
LDHB	ENSG00000111716	Lactate dehydrogenase B	12	21679543	21702043	-	0.000873036
LHFP	ENSG00000183722	Lipoma HMGIC fusion partner	13	38815033	39075356	-	0.000549243
LIN9	ENSG00000183814	Lin-9 homolog (C. elegans)	1	224485481	224564193	-	0.000965571
LOC124220	ENSG00000162078	Similar to common salivary protein 1	16	2820174	2822285	+	0.000873036
LOC284106							0.000589016
LOC55565							0.000459832
LOC728340	ENSG00000183474	General transcription factor IIH, polypeptide 2, 44kDa-like	5	68891810	68924324	+	0.000570303
MALL	ENSG00000103024|ENSG00000144063	Mal, T-cell differentiation protein-like	2	110198738	110231432	-	0.000834722
MAP4K4	ENSG00000071054	Mitogen-activated protein kinase kinase kinase kinase 4	2	101680920	101877583	+	0.000577906
MCAM	ENSG00000076706	Melanoma cell adhesion molecule	11	118684444	118693050	-	0.000633296
MID1	ENSG00000101871|ENSG00000121634	Midline 1 (Opitz/BBB syndrome)	1	145841560	145848017	+	0.000984849
MKI67	ENSG00000148773	Antigen identified by monoclonal antibody Ki-67	10	129784913	129814645	-	0.000724672
MLC1	ENSG00000100427	Megalencephalic leukoencephalopathy with subcortical cysts 1	22	48839947	48866477	-	0.000456231
MRPL50	ENSG00000136897	Mitochondrial ribosomal protein L50	9	103192070	103200717	-	0.000793519
MSH6	ENSG00000213918	MutS homolog 6 (E. coli)	16	3642941	3648096	+	0.000576552
MXD1	ENSG00000059728|ENSG00000187730	MAX dimerization protein 1	1	1940703	1952050	+	0.000555905
NAPG		N-ethylmaleimide-sensitive factor attachment protein, gamma	18	10529120	10542758	+	0.000702095
NCAPD3	ENSG00000151503	Non-SMC condensin II complex, subunit D3	11	133527547	133599636	-	0.000418063
NDE1	ENSG00000072864	NudE nuclear distribution gene E homolog 1 (A. nidulans)	16	15644625	15727711	+	0.000576552
NOL1	ENSG00000111641	Nucleolar protein 1, 120kDa	12	6536290	6547741	-	0.000677717
NONO	ENSG00000147140	Non-POU domain containing, octamer-binding	X	70420165	70437743	+	0.000563467
NPY		Neuropeptide Y	7	24292749	24294835	+	0.000981282
NRAS	ENSG00000019991	Neuroblastoma RAS viral (v-ras) oncogene homolog	7	81169381	81237388	-	0.000903616
NRP2	ENSG00000118257	Neuropilin 2	2	206255469	206371099	+	0.000596054
NUP155	ENSG00000113569	Nucleoporin 155kDa	5	37327698	37406954	-	0.000549243
ONECUT2	ENSG00000119547	One cut homeobox 2	18	53253915	53309527	+	0.000693095
PAF1	ENSG00000006712	Paf1, RNA polymerase II associated factor, homolog (S. cerevisiae)	19	44568115	44573640	-	0.000795967
PAPOLA	ENSG00000090060	Poly(A) polymerase alpha	14	96038471	96103178	+	0.000438003
PARP14		Poly (ADP-ribose) polymerase family, member 14	3	123930202	123932377	-	0.000418063
PCDH8	ENSG00000136099	Protocadherin 8	13	52316115	52320776	-	0.000981282
PHF19	ENSG00000084693|ENSG00000119403	PHD finger protein 19	9	122657752	122679427	-	0.000621037
PHLDA3	ENSG00000173930|ENSG00000174307	Pleckstrin homology-like domain, family A, member 3	1	199701245	199704988	-	0.000853701
PIM2	ENSG00000102096	Pim-2 oncogene	X	48655407	48661228	-	0.000418063
PLA2G4A	ENSG00000116711	Phospholipase A2, group IVA (cytosolic, calcium-dependent)	1	185064655	185224726	+	0.000715674
PLK1	ENSG00000166851	Polo-like kinase 1 (Drosophila)	16	23597702	23609189	+	0.000700844
POLE3		Polymerase (DNA directed), epsilon 3 (p17 subunit)	9	115209341	115212444	-	0.000824821
POLQ	ENSG00000174175	Polymerase (DNA directed), theta	1	167824661	167866023	-	0.000750059
PRAME	ENSG00000185686	Preferentially expressed antigen in melanoma	22	21220124	21231696	-	0.00046276
PRC1	ENSG00000198901	Protein regulator of cytokinesis 1	15	89310279	89338814	-	0.000890497
PRDX5	ENSG00000126432	Peroxiredoxin 5	11	63828023	63845858	+	0.000908315
PRPF18	ENSG00000165630	PRP18 pre-mRNA processing factor 18 homolog (S. cerevisiae)	10	13668945	13712873	+	0.000912264
PSAT1	ENSG00000135069	Phosphoserine aminotransferase 1	9	80101879	80134827	+	0.000562795
PSENEN	ENSG00000205155	Presenilin enhancer 2 homolog (C. elegans)	19	40928334	40929743	+	0.00069706
PTGES	ENSG00000101182	Prostaglandin E synthase	20	60145185	60151881	-	0.000861993
PTPN5	ENSG00000110786	Protein tyrosine phosphatase, non-receptor type 5 (striatum-enriched)	11	18706053	18770844	-	0.000534738
RAB31	ENSG00000168461	RAB31, member RAS oncogene family	18	9764874	9852547	+	0.000577906
RAD51	ENSG00000051180	RAD51 homolog (RecA homolog, E. coli) (S. cerevisiae)	15	38774661	38811646	+	0.000668596
RANBP1	ENSG00000099901	RAN binding protein 1	22	18485024	18494704	+	0.000631866
RBM35B		RNA binding motif protein 35B	16	66818629	66820549	+	0.000457288
REEP5	ENSG00000129625	Receptor accessory protein 5	5	112239980	112285930	-	0.000965571
RNASE4							0.00046276
RP11-93B10.1							0.000438514
RP5-860F19.3							0.000693095
RPL27A	ENSG00000166441	Ribosomal protein L27a	11	8660881	8663971	+	0.000683322
RTN3	ENSG00000133318	Reticulon 3	11	63205498	63283913	+	0.000795967
RTN4RL1	ENSG00000185924	Reticulon 4 receptor-like 1	17	1786540	1787865	-	0.000562795
RWDD3	ENSG00000122481|ENSG00000171466	RWD domain containing 3	19	9620363	9646734	-	0.000517034
SCUBE2	ENSG00000175356	Signal peptide, CUB domain, EGF-like 2	11	8998511	9069731	-	0.00046276
SEC31A	ENSG00000138674	SEC31 homolog A (S. cerevisiae)	4	83958839	84040715	-	0.000418063
SERPINE2		Serpin peptidase inhibitor, clade E (nexin, plasminogen activator inhibitor type 1), member 2	2	224548113	224555741	-	0.00053214
SETDB1	ENSG00000133321	SET domain, bifurcated 1	11	63060856	63070505	+	0.000589016
SGCE	ENSG00000127990	Sarcoglycan, epsilon	7	94052480	94123414	-	0.000457288
SHMT2	ENSG00000182199	Serine hydroxymethyltransferase 2 (mitochondrial)	12	55909761	55914981	+	0.000722402
SLC25A5	ENSG00000005022|ENSG00000035687	Solute carrier family 25 (mitochondrial carrier; adenine nucleotide translocator), member 5	1	242638420	242682036	-	0.000581388
STAMBPL1	ENSG00000138134	STAM binding protein-like 1	10	90629995	90723050	+	0.00053518
STARD10	ENSG00000102683|ENSG00000214530	StAR-related lipid transfer (START) domain containing 10	11	72143422	72182398	-	0.000824821
STIL	ENSG00000091128|ENSG00000123473	SCL/TAL1 interrupting locus	1	47488398	47552406	-	0.000767729
STIP1	ENSG00000168439	Stress-induced-phosphoprotein 1 (Hsp70/Hsp90-organizing protein)	11	63709873	63728596	+	0.000618696
STMN1	ENSG00000117632	Stathmin 1/oncoprotein 18	1	26099196	26105955	-	0.000457288
STOML1	ENSG00000067221	Stomatin (EPB72)-like 1	15	72062614	72071744	-	0.000576552
TAF1A	ENSG00000130943|ENSG00000143498	TATA box binding protein (TBP)-associated factor, RNA polymerase I, A, 48kDa	1	220786452	220829878	-	0.000677717
TFAM	ENSG00000108064	Transcription factor A, mitochondrial	10	59815182	59830161	+	0.000494182
TIMP3	ENSG00000100234	TIMP metallopeptidase inhibitor 3 (Sorsby fundus dystrophy, pseudoinflammatory)	22	31526802	31589030	+	0.00046276
TMCO4	ENSG00000162542	Transmembrane and coiled-coil domains 4	1	19881320	19998997	-	0.000968525
TMEFF1	ENSG00000066697	Transmembrane protein with EGF-like and two follistatin-like domains 1	9	102229380	102379733	+	0.000677717
TMEM125	ENSG00000179178	Transmembrane protein 125	1	43508994	43512259	+	0.000824821
TMLHE	ENSG00000185973	Trimethyllysine hydroxylase, epsilon	X	154372967	154495791	-	0.000887735
TMTC3	ENSG00000139324	Transmembrane and tetratricopeptide repeat containing 3	12	87060218	87116936	+	0.000793519
TNFAIP8	ENSG00000145779	Tumor necrosis factor, alpha-induced protein 8	5	118752897	118756975	+	0.000861993
TNFRSF11B	ENSG00000164761	Tumor necrosis factor receptor superfamily, member 11b (osteoprotegerin)	8	120004978	120033492	-	0.00046276
TP53INP1	ENSG00000164938	Tumor protein p53 inducible nuclear protein 1	8	96007377	96030770	-	0.000618696
TPBG	ENSG00000156103	Trophoblast glycoprotein	8	89118580	89408825	-	0.000517034
TPI1	ENSG00000111669|ENSG00000137674	Triosephosphate isomerase 1	11	101952776	102001273	-	0.000621037
TRAF5	ENSG00000082512	TNF receptor-associated factor 5	1	209566580	209614905	+	0.000823551
TRAIP	ENSG00000183763	TRAF interacting protein	3	49841032	49868996	-	0.00046276
TSC22D3	ENSG00000157514	TSC22 domain family, member 3	X	106843107	106905827	-	0.000941853
TSGA2							0.000942553
TTC27	ENSG00000018699	Tetratricopeptide repeat domain 27	2	32706633	32899620	+	0.000824592
UBE2B		Ubiquitin-conjugating enzyme E2B (RAD6 homolog)	5	133735146	133735696	-	0.00045622
UBE2T	ENSG00000077152	Ubiquitin-conjugating enzyme E2T (putative)	1	200567409	200577707	-	0.000562795
UBPH							0.000674947
UCK2	ENSG00000143179	Uridine-cytidine kinase 2	1	164063468	164143959	+	0.00053518
UTP11L		UTP11-like, U3 small nucleolar ribonucleoprotein, (yeast)	1	38254841	38262060	+	0.000677717
VPS28		Vacuolar protein sorting 28 homolog (S. cerevisiae)	8	145619811	145624704	-	0.000677717
VPS37C	ENSG00000167987	Vacuolar protein sorting 37 homolog C (S. cerevisiae)	11	60654306	60685500	-	0.000418063
VRK2	ENSG00000115392	Vaccinia related kinase 2	2	58239884	58322018	-	0.000457288
WARS	ENSG00000140105	Tryptophanyl-tRNA synthetase	14	99869878	99912433	-	0.00045622
WNK2	ENSG00000165238	WNK lysine deficient protein kinase 2	9	94987019	95122675	+	0.00046276
WWC1	ENSG00000113645	WW and C2 domain containing 1	5	167651670	167829334	+	0.000549243
XIST		X (inactive)-specific transcript	X	72962002	72979917	-	0.00046276
XPO1	ENSG00000082898|ENSG00000145113	Exportin 1 (CRM1 homolog, yeast)	3	196959307	197023545	-	0.00046276
YES1	ENSG00000176105	V-yes-1 Yamaguchi sarcoma viral oncogene homolog 1	18	711588	802327	-	0.000922856
ZCCHC11	ENSG00000134744	Zinc finger, CCHC domain containing 11	1	52661538	52791331	-	0.000688934
ZFP37	ENSG00000136866	Zinc finger protein 37 homolog (mouse)	9	114843995	114858817	-	0.000945997
ZMYND11	ENSG00000015171|ENSG00000143368	Zinc finger, MYND domain containing 11	1	148161834	148166860	-	0.000767729
ZNF627	ENSG00000198551	Zinc finger protein 627	19	11569264	11590939	+	0.000750059
ZNF641	ENSG00000167528	Zinc finger protein 641	12	47020178	47030821	-	0.000589016
ZNF658	ENSG00000196409|ENSG00000198416|ENSG00000198566	Zinc finger protein 658	9	40761413	40782063	-	0.000942553
ZNF76		Zinc finger protein 76 (expressed in testis)	6	35334736	35371738	+	0.000945997
