# Supplementary material for: Gene expression profiling integrated into network modelling reveals heterogeneity in the mechanisms of BRCA1 tumorigenesis
Source: Br J Cancer. 2009 Oct 13;101(8):1469–80. doi: 10.1038/sj.bjc.6605275 (PMC2768459; doi:10.1038/sj.bjc.6605275)
Supplement: Supplementary Table S2 [file 6605275x5.xls]

## Sheet: Hoja1
Supplementary Table S2. Differentially expressed genes within the ESR1-negative BRCA1 tumors
Gene Name (HUGO)	Ensembl Gene	Description	Chromosome	Start (bp)	End (bp)	Strand	FDR P value
ABCC2	ENSG00000023839	ATP-binding cassette, sub-family C (CFTR/MRP), member 2	10	101532493	101601571	+	8.74531e-05
ABCC4	ENSG00000125257	ATP-binding cassette, sub-family C (CFTR/MRP), member 4	13	94470091	94751684	-	7.12193e-05
AGT	ENSG00000135744	Angiotensinogen (serpin peptidase inhibitor, clade A, member 8)	1	228904897	228916564	-	9.14272e-05
APOH	ENSG00000091583	Apolipoprotein H (beta-2-glycoprotein I)	17	61638614	61655992	-	2.47724e-05
ASGR2	ENSG00000161944	Asialoglycoprotein receptor 2	17	6945365	6958803	-	7.05969e-05
BNIP3L		BCL2/adenovirus E1B 19kDa interacting protein 3-like	8	26306504	26311239	+	9.94254e-05
BTAF1	ENSG00000095564|ENSG00000170965	BTAF1 RNA polymerase II, B-TFIID transcription factor-associated, 170kDa (Mot1 homolog, S. cerevisiae)	X	133527539	133620179	-	7.12193e-05
C14orf10							6.17502e-05
C1S		Complement component 1, s subcomponent	12	7035554	7039672	+	2.12896e-05
CCL3	ENSG00000006075|ENSG00000136826	Chemokine (C-C motif) ligand 3	9	109286954	109291576	-	5.43373e-05
CD55	ENSG00000183625|ENSG00000196352	CD55 molecule, decay accelerating factor for complement (Cromer blood group)	1	205561488	205600934	+	6.15351e-05
CD74	ENSG00000019582	CD74 molecule, major histocompatibility complex, class II invariant chain	5	149761426	149772685	-	3.43007e-05
CHD1	ENSG00000153922	Chromodomain helicase DNA binding protein 1	5	98218819	98290138	-	4.99731e-05
COX15	ENSG00000164823	COX15 homolog, cytochrome c oxidase assembly protein (yeast)	8	90983269	91009271	+	8.47527e-05
CXCL9	ENSG00000138755	Chemokine (C-X-C motif) ligand 9	4	77141647	77147686	-	0.000113582
CYP51A1	ENSG00000001630	Cytochrome P450, family 51, subfamily A, polypeptide 1	7	91579409	91601946	-	9.672e-05
DAK	ENSG00000149476	Dihydroxyacetone kinase 2 homolog (S. cerevisiae)	11	60857230	60872806	+	7.05969e-05
EDG1	ENSG00000170989	Endothelial differentiation, sphingolipid G-protein-coupled receptor, 1	1	101475043	101479657	+	8.29972e-05
EEF1E1	ENSG00000124802	Eukaryotic translation elongation factor 1 epsilon 1	6	8024638	8047780	-	6.17502e-05
ETFA		Electron-transfer-flavoprotein, alpha polypeptide (glutaric aciduria II)	15	74309899	74390808	-	5.68276e-05
FAM122B	ENSG00000156504	Family with sequence similarity 122B	X	133731262	133758901	-	7.05969e-05
FCGR3A	ENSG00000114270|ENSG00000203747	Fc fragment of IgG, low affinity IIIa, receptor (CD16a)	1	159778179	159787005	-	0.000106798
FST	ENSG00000125744	Follistatin	19	50680390	50692153	-	7.45704e-05
GCA	ENSG00000115271	Grancalcin, EF-hand calcium binding protein	2	162908896	162925875	+	0.000114159
GLUD1	ENSG00000148672	Glutamate dehydrogenase 1	10	88800227	88844603	-	0.000106798
HLA-DPB1	ENSG00000112242|ENSG00000168383	Major histocompatibility complex, class II, DP beta 1	6	33151727	33167867	+	3.5973e-05
HLA-DRB1	ENSG00000196126	Major histocompatibility complex, class II, DR beta 1	6	32654527	32665559	-	4.44556e-05
IMPDH2	ENSG00000178035	IMP (inosine monophosphate) dehydrogenase 2	3	49036774	49041879	-	3.43007e-05
IPO8	ENSG00000133704	Importin 8	12	30673190	30740018	-	8.13595e-05
ITIH3	ENSG00000162267	Inter-alpha (globulin) inhibitor H3	3	52803852	52817852	+	3.43007e-05
LOC391271		Hypothetical LOC391271					6.17502e-05
MAFB		V-maf musculoaponeurotic fibrosarcoma oncogene homolog B (avian)					7.12193e-05
MAP2K1	ENSG00000169032	Mitogen-activated protein kinase kinase 1	15	64466674	64570935	+	8.29972e-05
MARCKSL1		MARCKS-like 1					4.23555e-05
MITF	ENSG00000187098	Microphthalmia-associated transcription factor	3	69871276	70100177	+	8.29972e-05
MLANA	ENSG00000120215|ENSG00000140848	Melan-A	16	55684007	55739377	+	8.29972e-05
MRPS27	ENSG00000113048	Mitochondrial ribosomal protein S27	5	71551112	71651822	-	7.21931e-05
MXRA5	ENSG00000101825	Matrix-remodelling associated 5	X	3236606	3274682	-	5.43373e-05
NME3	ENSG00000196565	Non-metastatic cells 3, protein expressed in	11	5230996	5623595	-	7.2732e-05
NSF	ENSG00000073969|ENSG00000114455	N-ethylmaleimide-sensitive factor	3	109504022	109581715	+	0.000109169
OGDH	ENSG00000105953	Oxoglutarate (alpha-ketoglutarate) dehydrogenase (lipoamide)	7	44612696	44715193	+	7.05969e-05
PCDH17	ENSG00000118946	Protocadherin 17	13	57103790	57201066	+	0.000111305
PGD	ENSG00000142657	Phosphogluconate dehydrogenase	1	10381668	10402788	+	8.80721e-05
PLCXD1	ENSG00000182378	Phosphatidylinositol-specific phospholipase C, X domain containing 1	X	132989	160023	+	0.000113791
PLEK	ENSG00000029559|ENSG00000115956	Pleckstrin	2	68445920	68478088	+	0.000106798
POLR1D	ENSG00000186184	Polymerase (RNA) I polypeptide D, 16kDa	13	27092903	27139547	+	3.67707e-05
POLR2C	ENSG00000142166	Polymerase (RNA) II (DNA directed) polypeptide C, 33kDa	21	33619084	33653993	+	5.43373e-05
RAB27A	ENSG00000069974	RAB27A, member RAS oncogene family	15	53283094	53369293	-	4.45551e-05
RAB3B		RAB3B, member RAS oncogene family	1	52146215	52150806	+	7.85279e-05
RHAG	ENSG00000138684	Rh-associated glycoprotein	4	123753221	123761662	-	2.78798e-05
RPS19		Ribosomal protein S19	19	47056683	47067321	+	5.88017e-05
RREB1	ENSG00000124782|ENSG00000171385	Ras responsive element binding protein 1	1	112114807	112333300	-	7.05969e-05
SHC3	ENSG00000148082	SHC (Src homology 2 domain containing) transforming protein 3	9	90817891	90983502	-	5.43373e-05
SLC15A3		Solute carrier family 15, member 3	11	60461138	60467667	-	7.45704e-05
SLC16A6	ENSG00000108932	Solute carrier family 16, member 6 (monocarboxylic acid transporter 7)	17	63775933	63799002	-	5.28451e-05
SLC25A1	ENSG00000100075	Solute carrier family 25 (mitochondrial carrier; citrate transporter), member 1	22	17543092	17546260	-	3.43007e-05
SPATA9	ENSG00000145757	Spermatogenesis associated 9	5	95014412	95044470	-	3.44362e-05
STXBP1	ENSG00000136854|ENSG00000155495	Syntaxin binding protein 1	X	140819346	140824849	+	2.39871e-05
TFAP4	ENSG00000090447	Transcription factor AP-4 (activating enhancer binding protein 4)	16	4247189	4263002	-	4.45551e-05
THBD	ENSG00000178726	Thrombomodulin	20	22974270	22978378	-	2.47724e-05
TNFRSF10B	ENSG00000120889	Tumor necrosis factor receptor superfamily, member 10b	8	22933598	22982637	-	5.43373e-05
TP53AP1		TP53 activated protein 1	7	86809690	86812778	-	8.29972e-05
TSPYL5	ENSG00000180543	TSPY-like 5	8	98357995	98359248	-	7.85279e-05
TWF2	ENSG00000173366	Twinfilin, actin-binding protein, homolog 2 (Drosophila)	3	52230138	52248223	-	0.000106798
76P							0.00043414
ACO1	ENSG00000122729|ENSG00000131269	Aconitase 1, soluble	X	74189834	74292857	-	0.000271781
ACP5	ENSG00000102575	Acid phosphatase 5, tartrate resistant	19	11546477	11550766	-	0.000271781
ACSS2	ENSG00000131069	Acyl-CoA synthetase short-chain family member 2	20	32926406	32979423	+	0.00083926
ACTA1	ENSG00000143632	Actin, alpha 1, skeletal muscle	1	227633615	227636468	-	0.000890148
ACTR8	ENSG00000113812	ARP8 actin-related protein 8 homolog (yeast)	3	53876195	53891227	-	0.000357616
ACVR2B	ENSG00000114739	Activin A receptor, type IIB	3	38470794	38509637	+	0.000151009
ADAM10	ENSG00000119946|ENSG00000137845	ADAM metallopeptidase domain 10	15	56675802	56829469	-	0.000525577
ADH4	ENSG00000198099	Alcohol dehydrogenase 4 (class II), pi polypeptide	4	100263855	100284472	-	0.000183997
ADORA1	ENSG00000163485	Adenosine A1 receptor	1	201326405	201403156	+	0.000367923
AHR	ENSG00000106546	Aryl hydrocarbon receptor	7	17304832	17349400	+	0.000151679
AIF1	ENSG00000134007|ENSG00000204472|ENSG00000206319|ENSG00000206428	Allograft inflammatory factor 1	6	31716058	31717895	+	0.000723085
AIM1L	ENSG00000176092	Absent in melanoma 1-like	1	26520937	26542929	-	0.000278023
AKAP9	ENSG00000127914	A kinase (PRKA) anchor protein (yotiao) 9	7	91408128	91577925	+	0.000990808
AKR1B1		Aldo-keto reductase family 1, member B1 (aldose reductase)	7	133777651	133794371	-	0.00019664
AKT1	ENSG00000142208	V-akt murine thymoma viral oncogene homolog 1	14	104306734	104333125	-	0.000341143
ALDH2	ENSG00000111275|ENSG00000154734	Aldehyde dehydrogenase 2 family (mitochondrial)	21	27130479	27139599	-	0.000424798
ALDH3A1	ENSG00000087116|ENSG00000108602	Aldehyde dehydrogenase 3 family, memberA1	17	19581889	19592338	-	0.000600844
ALDOA	ENSG00000197381	Aldolase A, fructose-bisphosphate	21	45318943	45470903	+	0.000459958
ALG2	ENSG00000119523	Asparagine-linked glycosylation 2 homolog (S. cerevisiae, alpha-1,3-mannosyltransferase)	9	101018529	101024067	-	0.000332761
ALOX5AP		Arachidonate 5-lipoxygenase-activating protein					0.000407261
AMOTL1	ENSG00000166025	Angiomotin like 1	11	94141156	94249566	+	0.000520263
ANP32B	ENSG00000136938|ENSG00000182568	Acidic (leucine-rich) nuclear phosphoprotein 32 family, member B	3	18364439	18441828	-	0.000664916
AP2B1	ENSG00000006125	Adaptor-related protein complex 2, beta 1 subunit	17	30938395	31077547	+	0.000998788
ARHGAP25	ENSG00000163219	Rho GTPase activating protein 25	2	68815472	68907452	+	0.000444593
ARIH1	ENSG00000166233	Ariadne homolog, ubiquitin-conjugating enzyme E2 binding protein, 1 (Drosophila)	15	70553721	70662877	+	0.000866623
ARL2BP	ENSG00000102931|ENSG00000176826	ADP-ribosylation factor-like 2 binding protein	7	55716264	55724488	-	0.000829674
ARL4D	ENSG00000175906	ADP-ribosylation factor-like 4D	17	38831879	38834029	+	0.000557825
ARL8B	ENSG00000134108	ADP-ribosylation factor-like 8B	3	5138930	5197597	+	0.000182366
ASPN	ENSG00000106819	Asporin	9	94258308	94284609	-	0.000704583
ATG9B	ENSG00000164867	ATG9 autophagy related 9 homolog B (S. cerevisiae)	7	150319080	150342608	+	0.000759068
ATP6AP1	ENSG00000071553	ATPase, H+ transporting, lysosomal accessory protein 1	X	153310172	153318056	+	0.000672754
ATXN7L1	ENSG00000146776	Ataxin 7-like 1	7	105032750	105310263	-	0.000823309
AURKA	ENSG00000087586	Aurora kinase A	20	54377852	54400800	-	0.000251624
BACH1	ENSG00000156273|ENSG00000157823	BTB and CNC homology 1, basic leucine zipper transcription factor 1	15	88177793	88238206	-	0.000351596
BAG4	ENSG00000129084|ENSG00000156735	BCL2-associated athanogene 4	8	38153469	38189966	+	0.000267903
BAT2D1	ENSG00000165282	BAT2 domain containing 1	9	35078685	35086579	-	0.000311891
BCL11A	ENSG00000119866	B-cell CLL/lymphoma 11A (zinc finger protein)	2	60531806	60634137	-	0.000280386
BCL7B	ENSG00000106635	B-cell CLL/lymphoma 7B	7	72588622	72609960	-	0.000195154
BFAR	ENSG00000103429	Bifunctional apoptosis regulator	16	14634297	14670193	+	0.000240456
BLK	ENSG00000136573|ENSG00000165269	B lymphoid tyrosine kinase	9	33374765	33392517	-	0.000183997
BLMH	ENSG00000108578	Bleomycin hydrolase	17	25599349	25643204	-	0.000470206
BLR1	ENSG00000103569|ENSG00000160683	Burkitt lymphoma receptor 1, GTP binding protein (chemokine (C-X-C motif) receptor 5)	11	118259771	118272180	+	0.000473837
BMP2	ENSG00000125845	Bone morphogenetic protein 2	20	6696745	6708910	+	0.000280386
BMP4	ENSG00000125378	Bone morphogenetic protein 4	14	53486207	53493362	-	0.000362859
BMX	ENSG00000102010	BMX non-receptor tyrosine kinase	X	15392290	15484575	+	0.000577227
C11orf9	ENSG00000101440|ENSG00000124920	Chromosome 11 open reading frame 9	11	61276697	61312565	+	0.00067353
C14orf130	ENSG00000012963	Chromosome 14 open reading frame 130	14	92743355	92765306	+	0.000459958
C14orf29							0.000802632
C14orf43	ENSG00000156030	Chromosome 14 open reading frame 43	14	73251587	73323649	-	0.000182366
C16orf45	ENSG00000166780	Chromosome 16 open reading frame 45	16	15435826	15589418	+	0.000487025
C17orf81	ENSG00000170291	Chromosome 17 open reading frame 81	17	7096096	7103974	+	0.000880129
C18orf1	ENSG00000168675	Chromosome 18 open reading frame 1	18	13208795	13642753	+	0.000184712
C18orf4							0.000373349
C19orf44		Chromosome 19 open reading frame 44					0.000537533
C1orf166	ENSG00000090432	Chromosome 1 open reading frame 166	1	20698530	20707241	-	0.000367923
C1orf198	ENSG00000119280	Chromosome 1 open reading frame 198	1	229039499	229070913	-	0.000635017
C1orf2	ENSG00000160767	Chromosome 1 open reading frame 2	1	153483621	153491898	-	0.00030252
C1QB		Complement component 1, q subcomponent, B chain	1	22852325	22860136	+	0.000467117
C1QC		Complement component 1, q subcomponent, C chain	1	22842727	22847185	+	0.000160145
C20orf118	ENSG00000101342	Chromosome 20 open reading frame 118	20	34937984	34956033	+	0.000469534
C3AR1	ENSG00000171860	Complement component 3a receptor 1	12	8102186	8110222	-	0.000151009
C3orf50	ENSG00000206120	Chromosome 3 open reading frame 50	3	170012789	170030104	+	0.000232766
C3orf57	ENSG00000196542	Chromosome 3 open reading frame 57	3	162545274	162572565	-	0.000182366
C5orf32	ENSG00000120306	Chromosome 5 open reading frame 32	5	139534837	139603556	+	0.000786131
C8orf75		Chromosome 8 open reading frame 75	8	29634693	29661544	-	0.000350378
CAPG	ENSG00000042493	Capping protein (actin filament), gelsolin-like	2	85475402	85491331	-	0.000199856
CAPN12	ENSG00000182472	Calpain 12	19	43912672	43926954	-	0.000384253
CAPN3	ENSG00000092529	Calpain 3, (p94)	15	40427593	40491807	+	0.000717492
CBL	ENSG00000110395	Cas-Br-M (murine) ecotropic retroviral transforming sequence	11	118582200	118684066	+	0.000487025
CBX3		Chromobox homolog 3 (HP1 gamma homolog, Drosophila)	7	26207909	26219501	+	0.00065307
CCL3L1	ENSG00000102554	Chemokine (C-C motif) ligand 3-like 1	13	72530931	72549654	+	0.000326143
CCL4L2							0.000595599
CCNE2	ENSG00000175305	Cyclin E2	8	95951746	95976660	-	0.00030252
CCNF	ENSG00000162063	Cyclin F	16	2419396	2448860	+	0.000304316
CCNG1	ENSG00000113328	Cyclin G1	5	162797155	162804598	+	0.000176241
CCR5	ENSG00000160791	Chemokine (C-C motif) receptor 5	3	46387430	46392701	+	0.000910303
CCR7	ENSG00000126353	Chemokine (C-C motif) receptor 7	17	35963550	35975250	-	0.000493432
CCR9	ENSG00000173585	Chemokine (C-C motif) receptor 9	3	45903023	45919671	+	0.000162881
CCT7	ENSG00000135624	Chaperonin containing TCP1, subunit 7 (eta)	2	73314913	73333655	+	0.000151009
CD2	ENSG00000116824	CD2 molecule	1	117098609	117113371	+	0.000750335
CD24	ENSG00000185275	CD24 molecule	Y	19611898	19614093	-	0.000171209
CD34	ENSG00000175866	CD34 molecule	17	76623557	76705827	+	0.000346863
CD37	ENSG00000104894	CD37 molecule	19	54530489	54535671	+	0.000442296
CD44	ENSG00000026508	CD44 molecule (Indian blood group)	11	35116993	35210522	+	0.000225421
CD48	ENSG00000117091	CD48 molecule	1	158915162	158948217	-	0.000601325
CD53	ENSG00000143119	CD53 molecule	1	111217245	111244081	+	0.000921326
CD81	ENSG00000110651	CD81 molecule	11	2355123	2375225	+	0.000679635
CD83	ENSG00000112149	CD83 molecule	6	14225844	14245128	+	0.000183997
CD86	ENSG00000114013	CD86 molecule	3	123256911	123322672	+	0.000485602
CD93	ENSG00000125810	CD93 molecule	20	23007993	23014977	-	0.000713087
CDC14B	ENSG00000081377	CDC14 cell division cycle 14 homolog B (S. cerevisiae)	9	98298390	98421933	-	0.000371989
CDC25C	ENSG00000158402	Cell division cycle 25 homolog C (S. pombe)	5	137648858	137695415	-	0.000182366
CDC42SE1	ENSG00000197622	CDC42 small effector 1	1	149290073	149298749	-	0.000465337
CDH11	ENSG00000140937	Cadherin 11, type 2, OB-cadherin (osteoblast)	16	63535157	63713440	-	0.000493432
CDH3	ENSG00000062038	Cadherin 3, type 1, P-cadherin (placental)	16	67236240	67290440	+	0.000671171
CDH5	ENSG00000179776	Cadherin 5, type 2, VE-cadherin (vascular epithelium)	16	64958064	64996186	+	0.000321488
CDK2AP1	ENSG00000111328	CDK2-associated protein 1	12	122311495	122322640	-	0.000689482
CDS1	ENSG00000163624	CDP-diacylglycerol synthase (phosphatidate cytidylyltransferase) 1	4	85723081	85789363	+	0.000829674
CEBPA		CCAAT/enhancer binding protein (C/EBP), alpha					0.000403914
CENPL	ENSG00000120334	Centromere protein L	1	172035311	172060083	-	0.000493432
CENTD1	ENSG00000047365	Centaurin, delta 1	4	35744017	35922374	-	0.000578716
CFL1	ENSG00000112175|ENSG00000172757	Cofilin 1 (non-muscle)	11	65378884	65382380	-	0.000941077
CHKA	ENSG00000110721	Choline kinase alpha	11	67576926	67645434	-	0.000632016
CIAO1	ENSG00000114302|ENSG00000144021	Cytosolic iron-sulfur protein assembly 1 homolog (S. cerevisiae)	2	96295611	96303619	+	0.000682641
CLEC14A	ENSG00000176435	C-type lectin domain family 14, member A	14	37793059	37795325	-	0.000361411
CLMN		Calmin (calponin-like, transmembrane)	14	94724487	94740522	-	0.00074615
CMTM7	ENSG00000153551	CKLF-like MARVEL transmembrane domain containing 7	3	32408167	32485079	+	0.000676202
CNKSR1	ENSG00000185483	Connector enhancer of kinase suppressor of Ras 1	1	64012281	64419769	+	0.000626072
CNTNAP1	ENSG00000108797	Contactin associated protein 1	17	38088158	38105358	+	0.000473837
COL11A1	ENSG00000060718|ENSG00000159079	Collagen, type XI, alpha 1	21	32895848	32906789	-	0.000887354
COL17A1	ENSG00000065618|ENSG00000100263	Collagen, type XVII, alpha 1	22	27985844	27993914	-	0.000183997
COL1A1	ENSG00000108821	Collagen, type I, alpha 1	17	45616456	45633999	-	0.000266162
COL4A2	ENSG00000134871	Collagen, type IV, alpha 2	13	109757615	109963375	+	0.000195853
COL4A6	ENSG00000197565	Collagen, type IV, alpha 6	X	107285502	107569367	-	0.000151009
COL5A2	ENSG00000204262	Collagen, type V, alpha 2	2	189604886	189752850	-	0.000319251
COL6A3	ENSG00000163359	Collagen, type VI, alpha 3	2	237897401	237987559	-	0.000600844
CRISPLD2	ENSG00000103196	Cysteine-rich secretory protein LCCL domain containing 2	16	83411113	83500614	+	0.000696245
CRKL	ENSG00000153956	V-crk sarcoma virus CT10 oncogene homolog (avian)-like	7	81417354	81910967	-	0.000265433
CRNKL1	ENSG00000101343	Crooked neck pre-mRNA splicing factor-like 1 (Drosophila)	20	19963012	19984690	-	0.000184482
CRSP3							0.000350378
CRSP8							0.000271781
CRYAB	ENSG00000109846	Crystallin, alpha B	11	111284560	111287704	-	0.000534183
CSE1L	ENSG00000124207	CSE1 chromosome segregation 1-like (yeast)	20	47096245	47146891	+	0.000134984
CSF1R	ENSG00000182578	Colony stimulating factor 1 receptor, formerly McDonough feline sarcoma viral (v-fms) oncogene homolog	5	149413051	149473128	-	0.000524302
CSF2RB	ENSG00000100368	Colony stimulating factor 2 receptor, beta, low-affinity (granulocyte-macrophage)	22	35648168	35664764	+	0.000377687
CSK		C-src tyrosine kinase	15	72861477	72882290	+	0.000887354
CSPG2							0.000424798
CTH	ENSG00000116761	Cystathionase (cystathionine gamma-lyase)	1	70649543	70677840	+	0.000672049
CTHRC1	ENSG00000164932	Collagen triple helix repeat containing 1	8	104452919	104464397	+	0.000184712
CTNND1	ENSG00000003400|ENSG00000198561	Catenin (cadherin-associated protein), delta 1	11	57285845	57353279	+	0.000641539
CTSH	ENSG00000103811|ENSG00000143318	Cathepsin H	1	158426989	158438298	+	0.000448237
CTSS	ENSG00000163131	Cathepsin S	1	148969175	149004929	-	0.000990573
CUGBP2	ENSG00000048740	CUG triplet repeat, RNA binding protein 2	10	11099935	11418672	+	0.000648755
CX3CL1	ENSG00000006210	Chemokine (C-X3-C motif) ligand 1	16	55963915	55976455	+	0.000479473
CXCL10	ENSG00000169245	Chemokine (C-X-C motif) ligand 10	4	77161297	77163674	-	0.000181132
CYLD	ENSG00000083799|ENSG00000170099	Cylindromatosis (turban tumor syndrome)	14	93840339	93859441	-	0.000952452
CYP11B1	ENSG00000160882	Cytochrome P450, family 11, subfamily B, polypeptide 1	8	143950780	143958238	-	0.000736561
CYP7B1	ENSG00000172817	Cytochrome P450, family 7, subfamily B, polypeptide 1	8	65671246	65873902	-	0.000220366
CYYR1	ENSG00000166265	Cysteine/tyrosine-rich 1	21	26760402	26867452	-	0.000184712
DAB2	ENSG00000153071	Disabled homolog 2, mitogen-responsive phosphoprotein (Drosophila)	5	39408503	39460703	-	0.00049073
DAPK3	ENSG00000167657	Death-associated protein kinase 3	19	3909452	3920826	-	0.00057172
DDB2	ENSG00000012124|ENSG00000134574	Damage-specific DNA binding protein 2, 48kDa	11	47193089	47217339	+	0.000144439
DDX39	ENSG00000123136	DEAD (Asp-Glu-Ala-Asp) box polypeptide 39	19	14380633	14391171	-	0.000477444
DDX3Y	ENSG00000175198	DEAD (Asp-Glu-Ala-Asp) box polypeptide 3, Y-linked	13	99539338	99980687	+	0.000280386
DDX41	ENSG00000183258	DEAD (Asp-Glu-Ala-Asp) box polypeptide 41	5	176871185	176876573	-	0.00058937
DDX51	ENSG00000185163	DEAD (Asp-Glu-Ala-Asp) box polypeptide 51	12	131189005	131194806	-	0.000183997
DDX56	ENSG00000136271	DEAD (Asp-Glu-Ala-Asp) box polypeptide 56	7	44571929	44580662	-	0.000161193
DIO3	ENSG00000197406	Deiodinase, iodothyronine, type III	14	101097665	101098501	+	0.000925055
DKFZP564O0823	ENSG00000169116	DKFZP564O0823 protein	4	76077322	76194347	+	0.000271781
DKFZP686A01247							0.000297788
DLGAP1	ENSG00000170579	Discs, large (Drosophila) homolog-associated protein 1	18	3486030	3870135	-	0.000284214
DMRT2	ENSG00000173253	Doublesex and mab-3 related transcription factor 2	9	1040354	1047552	+	0.00089315
DNA2L	ENSG00000138346	DNA2 DNA replication helicase 2-like (yeast)	10	69843828	69901678	-	0.000346056
DNAJC16		DnaJ (Hsp40) homolog, subfamily C, member 16					0.000850991
DNTT	ENSG00000107447	Deoxynucleotidyltransferase, terminal	10	98054075	98088290	+	0.000672754
DSC2	ENSG00000134755	Desmocollin 2	18	26900005	26936375	-	0.000311891
DSC3	ENSG00000134762	Desmocollin 3	18	26825029	26876687	-	0.000183997
DTYMK		Deoxythymidylate kinase (thymidylate kinase)	2	92961	95325	-	0.000680936
DUSP10	ENSG00000143507	Dual specificity phosphatase 10	1	219941389	219982084	-	0.000407261
DUSP14	ENSG00000161326	Dual specificity phosphatase 14	17	32924050	32947716	+	0.000602985
DUSP3	ENSG00000108861	Dual specificity phosphatase 3 (vaccinia virus phosphatase VH1-related)	17	39199016	39211872	-	0.000734914
DUSP4	ENSG00000120875	Dual specificity phosphatase 4	8	29249539	29264104	-	0.000220609
DUSP9	ENSG00000130829	Dual specificity phosphatase 9	X	152561182	152569968	+	0.000151009
EEF2	ENSG00000100288|ENSG00000167658	Eukaryotic translation elongation factor 2	19	3927055	3936461	-	0.000426835
EFEMP1	ENSG00000115380	EGF-containing fibulin-like extracellular matrix protein 1	2	55946607	56004436	-	0.000377687
EFNA1	ENSG00000169242	Ephrin-A1	1	153366560	153373956	+	0.000689482
EGR2	ENSG00000122877	Early growth response 2 (Krox-20 homolog, Drosophila)	10	64241763	64246133	-	0.000520263
EIF2AK2	ENSG00000055332	Eukaryotic translation initiation factor 2-alpha kinase 2	2	37179857	37405184	-	0.000955615
EIF2C1	ENSG00000092847	Eukaryotic translation initiation factor 2C, 1	1	36107996	36162486	+	0.000439355
EIF3S2							0.000384234
EIF3S6							0.00041135
EIF4B	ENSG00000063046	Eukaryotic translation initiation factor 4B	12	51686490	51722259	+	0.000148664
EIF4EBP2	ENSG00000148730	Eukaryotic translation initiation factor 4E binding protein 2	10	71833928	71853675	+	0.000353486
EML4	ENSG00000143924	Echinoderm microtubule associated protein like 4	2	42250020	42413190	+	0.000275965
EMP3	ENSG00000105205|ENSG00000142227	Epithelial membrane protein 3	19	53520441	53525623	+	0.000194387
ENO1		Enolase 1, (alpha)	1	8843650	8853943	-	0.000271781
ENO2	ENSG00000186510	Enolase 2 (gamma, neuronal)	1	16220953	16233132	+	0.000192635
ENTPD1	ENSG00000125492	Ectonucleoside triphosphate diphosphohydrolase 1	9	134447814	134455461	+	0.000497578
EPHA3	ENSG00000044524|ENSG00000171217	EPH receptor A3	6	155626839	155639373	+	0.000216535
EPHB2	ENSG00000133216|ENSG00000184697	EPH receptor B2	16	3004714	3010073	-	0.000523591
ERCC1	ENSG00000012061|ENSG00000107438	Excision repair cross-complementing rodent repair deficiency, complementation group 1 (includes overlapping antisense sequence)	10	96987324	97040771	-	0.000680936
ERCC8	ENSG00000138180	Excision repair cross-complementing rodent repair deficiency, complementation group 8	10	95246379	95278837	+	0.00093863
ERGIC1	ENSG00000113719	Endoplasmic reticulum-golgi intermediate compartment (ERGIC) 1	5	172193941	172312287	+	0.000561523
ERRFI1	ENSG00000116285	ERBB receptor feedback inhibitor 1	1	7994370	8008955	-	0.000614351
ETFB	ENSG00000105379	Electron-transfer-flavoprotein, beta polypeptide	19	56540222	56561484	-	0.000976265
ETV6	ENSG00000139083	Ets variant gene 6 (TEL oncogene)	12	11694055	11939588	+	0.00030252
EVI2A	ENSG00000126860	Ecotropic viral integration site 2A	17	26668802	26672843	-	0.000627015
EXOC7	ENSG00000182473	Exocyst complex component 7	17	71588682	71611451	-	0.000528811
EZH1	ENSG00000108799	Enhancer of zeste homolog 1 (Drosophila)	17	38105820	38150574	-	0.000194394
F8	ENSG00000185010	Coagulation factor VIII, procoagulant component (hemophilia A)	X	153717257	153904192	-	0.000731575
F8A1	ENSG00000197932	Coagulation factor VIII-associated (intronic transcript) 1	X	153767829	153769529	+	0.000568306
FABP1		Fatty acid binding protein 1, liver	2	88203615	88206504	-	0.000465156
FABP4	ENSG00000170323	Fatty acid binding protein 4, adipocyte	8	82553484	82558023	-	0.000469534
FABP5	ENSG00000164687	Fatty acid binding protein 5 (psoriasis-associated)	8	82355325	82359567	+	0.000988248
FAM58A	ENSG00000147382	Family with sequence similarity 58, member A	X	152506584	152517843	-	0.000866623
FAM70A	ENSG00000125355	Family with sequence similarity 70, member A	X	119276534	119329349	-	0.00029103
FARSLA							0.000148664
FAS	ENSG00000026103	Fas (TNF receptor superfamily, member 6)	10	90739206	90765521	+	0.000534183
FAT2	ENSG00000086570	FAT tumor suppressor homolog 2 (Drosophila)	5	150863847	150928698	-	0.000728648
FBXO34	ENSG00000178974	F-box protein 34	14	54807832	54890080	+	0.000633366
FCGR1A	ENSG00000150337	Fc fragment of IgG, high affinity Ia, receptor (CD64)	1	148020912	148030695	+	0.000823309
FCGR2B	ENSG00000072694	Fc fragment of IgG, low affinity IIb, receptor (CD32)	1	159899575	159914575	+	0.000144439
FCN1	ENSG00000085265	Ficolin (collagen/fibrinogen domain containing) 1	9	136940837	136949630	-	0.00049073
FGB	ENSG00000171564	Fibrinogen beta chain	4	155703596	155711683	+	0.00069408
FGF4	ENSG00000075388	Fibroblast growth factor 4 (heparin secretory transforming protein 1, Kaposi sarcoma oncogene)	11	69296978	69299352	-	0.00030252
FGL2	ENSG00000127951	Fibrinogen-like 2	7	76660624	76667086	-	0.000330838
FHL5	ENSG00000112214	Four and a half LIM domains 5	6	97117156	97171233	+	0.000781665
FIGF	ENSG00000111775	C-fos induced growth factor (vascular endothelial growth factor D)	12	119360287	119362915	+	0.000672754
FKBP8	ENSG00000105701	FK506 binding protein 8, 38kDa	19	18503568	18515383	-	0.000148664
FLJ11171	ENSG00000180917	Hypothetical protein FLJ11171	16	69873707	69881013	-	0.000871321
FMNL1	ENSG00000184922|ENSG00000198356	Formin-like 1	19	12709306	12720137	+	0.000689482
FMOD	ENSG00000122176	Fibromodulin	1	201576376	201586912	-	0.000210287
FOLH1	ENSG00000086205	Folate hydrolase (prostate-specific membrane antigen) 1	11	49124766	49186798	-	0.000564837
FOXJ3	ENSG00000198815	Forkhead box J3	1	42414797	42574135	-	0.000604966
FOXO1A							0.000183997
FTSJ1	ENSG00000068438	FtsJ homolog 1 (E. coli)	X	48219493	48229696	+	0.000669679
FUBP1		Far upstream element (FUSE) binding protein 1	1	78182328	78203503	-	0.000353486
FXYD1	ENSG00000126258	FXYD domain containing ion transport regulator 1 (phospholemman)	19	40321572	40337045	+	0.000167464
GABARAP		GABA(A) receptor-associated protein					0.000278023
GAGE10	ENSG00000215276	G antigen 10	X	49047092	49063267	+	0.000183997
GALE	ENSG00000117308	UDP-galactose-4-epimerase	1	23994676	23999881	-	0.000286278
GAS7	ENSG00000007237	Growth arrest-specific 7	17	9754651	10042593	-	0.000240456
GATA1	ENSG00000102145|ENSG00000138109	GATA binding protein 1 (globin transcription factor 1)	10	96688430	96739137	+	0.000799357
GATA2		GATA binding protein 2	3	129681680	129686194	-	0.000407261
GBE1	ENSG00000114480	Glucan (1,4-alpha-), branching enzyme 1 (glycogen branching enzyme, Andersen disease, glycogen storage disease type IV)	3	81621542	81894002	-	0.00018179
GBP1	ENSG00000117228	Guanylate binding protein 1, interferon-inducible, 67kDa	1	89290593	89303479	-	0.000203726
GBP2	ENSG00000162645	Guanylate binding protein 2, interferon-inducible	1	89345898	89364387	-	0.00069408
GDA	ENSG00000119125	Guanine deaminase	9	73954113	74058296	+	0.000311931
GDF5	ENSG00000125965	Growth differentiation factor 5	20	33484559	33505982	-	0.000541071
GIMAP6	ENSG00000133561	GTPase, IMAP family member 6	7	149953399	149960406	-	0.000320709
GJA4	ENSG00000187513	Gap junction protein, alpha 4, 37kDa	1	35031186	35033931	+	0.000315526
GLDC	ENSG00000162733	Glycine dehydrogenase (decarboxylating)	1	160868852	161016861	+	0.000950464
GLE1L							0.000185209
GLG1		Golgi apparatus protein 1	16	73044188	73198504	-	0.000151009
GMNN	ENSG00000112312	Geminin, DNA replication inhibitor	6	24883143	24894306	+	0.000927877
GNAS	ENSG00000087460|ENSG00000213705	GNAS complex locus	20	56848168	56919644	+	0.000352588
GPD2	ENSG00000115159	Glycerol-3-phosphate dehydrogenase 2 (mitochondrial)	2	157000442	157150910	+	0.000301826
GPNMB	ENSG00000102104	Glycoprotein (transmembrane) nmb	X	18567733	18600150	-	0.000210287
GPR98	ENSG00000164199	G protein-coupled receptor 98	5	89945799	90495789	+	0.000468176
GPX2	ENSG00000176153	Glutathione peroxidase 2 (gastrointestinal)	14	64475959	64479197	-	0.000148664
GREM1	ENSG00000166923	Gremlin 1, cysteine knot superfamily, homolog (Xenopus laevis)	15	30797497	30814158	+	0.000531728
GSN	ENSG00000137090|ENSG00000148180	Gelsolin (amyloidosis, Finnish type)	9	123009896	123134942	+	0.000669248
GSR	ENSG00000185800	Glutathione reductase	19	50978104	50987900	-	0.000194394
GSTM5	ENSG00000158486	Glutathione S-transferase M5	16	20851934	21078263	-	0.000318126
GTDC1	ENSG00000121964	Glycosyltransferase-like domain containing 1	2	144419791	144806499	-	0.000596824
GTF2A2	ENSG00000140307|ENSG00000167968	General transcription factor IIA, 2, 12kDa	16	2226469	2228710	+	0.000515292
GUCY1A3	ENSG00000164116	Guanylate cyclase 1, soluble, alpha 3	4	156807328	156872926	+	0.00049073
GUK1	ENSG00000143774	Guanylate kinase 1	1	226394286	226403308	+	0.000442296
GYPA	ENSG00000159147|ENSG00000170180	Glycophorin A (MNS blood group)	4	145249906	145281296	-	0.000216535
HBA1	ENSG00000188536|ENSG00000206172	Hemoglobin, alpha 1	16	166679	167521	+	0.000325723
HDHD3	ENSG00000119431	Haloacid dehalogenase-like hydrolase domain containing 3	9	115175521	115179058	-	0.00041135
HEMGN	ENSG00000136929	Hemogen	9	99728894	99746959	-	0.00077938
HERC2	ENSG00000128731	Hect domain and RLD 2	15	26029787	26240890	-	0.000910303
HERC4	ENSG00000148634|ENSG00000183665	Hect domain and RLD 4	8	125532243	125534274	+	0.000353486
HHEX	ENSG00000161202	Hematopoietically expressed homeobox	3	185355978	185374092	+	0.000182366
HIF1A	ENSG00000100644	Hypoxia-inducible factor 1, alpha subunit (basic helix-loop-helix transcription factor)	14	61231992	61284729	+	0.00089315
HIGD1A	ENSG00000181061	HIG1 domain family, member 1A	3	42800854	42821027	-	0.000689966
HIST1H1C		Histone cluster 1, H1c					0.000683318
HLA-A		Major histocompatibility complex, class I, A	6_	1358590	1365646	+	0.000534183
HLA-B	ENSG00000204523	Major histocompatibility complex, class I, B	6	31429632	31432914	-	0.000407864
HLA-DMB		Major histocompatibility complex, class II, DM beta					0.000264258
HLA-DOA	ENSG00000204252	Major histocompatibility complex, class II, DO alpha	6	33079937	33085367	-	0.00032577
HLA-DPA1		Major histocompatibility complex, class II, DP alpha 1					0.000206729
HLA-DQA1		Major histocompatibility complex, class II, DQ alpha 1	6	32713185	32722817	+	0.000140951
HLA-DQB1	ENSG00000133740|ENSG00000179344	Major histocompatibility complex, class II, DQ beta 1	6	32735222	32754296	-	0.000711231
HMBS	ENSG00000149397	Hydroxymethylbilane synthase	11	118460797	118469469	+	0.000515292
HMGN1	ENSG00000205581	High-mobility group nucleosome binding domain 1	21	39636105	39643443	-	0.000557825
HMMR	ENSG00000072571	Hyaluronan-mediated motility receptor (RHAMM)	5	162820134	162851525	+	0.00043889
HOP							0.00028146
HP		Haptoglobin	16	70646025	70652454	+	0.000633366
HS3ST1	ENSG00000189056	Heparan sulfate (glucosamine) 3-O-sulfotransferase 1	7	102899473	103417198	-	0.000669362
HSPA9	ENSG00000113013	Heat shock 70kDa protein 9 (mortalin)	5	137918924	137939014	-	0.000735104
HSPB2	ENSG00000120690	Heat shock 27kDa protein 2	13	40404170	40491450	-	0.000669679
HSPC159	ENSG00000119862	Galectin-related protein	2	64535159	64542013	+	0.000256226
HSPG2		Heparan sulfate proteoglycan 2					0.000767099
HTATIP	ENSG00000172977	HIV-1 Tat interacting protein, 60kDa	11	65236065	65243650	+	0.00041135
IBRDC3							0.000669679
IFI30	ENSG00000175634	Interferon, gamma-inducible protein 30	11	66952511	66959454	+	0.000505656
IFNGR1	ENSG00000027697	Interferon gamma receptor 1	6	137560322	137582239	-	0.000423641
IFNGR2	ENSG00000159128	Interferon gamma receptor 2 (interferon gamma transducer 1)	21	33697072	33731698	+	0.000444213
IGF2BP1	ENSG00000159217|ENSG00000163735	Insulin-like growth factor 2 mRNA binding protein 1	4	75080224	75083286	-	0.000164226
IGHA1	ENSG00000211895	Immunoglobulin heavy constant alpha 1	14	105244550	105246046	-	0.000468176
IGHG1	ENSG00000211898	Immunoglobulin heavy constant gamma 1 (G1m marker)	14	105374817	105383055	-	0.000420673
IL18R1	ENSG00000115604|ENSG00000152256	Interleukin 18 receptor 1	2	173129025	173172108	+	0.000638257
IL1R1	ENSG00000112474|ENSG00000204228|ENSG00000206216	Interleukin 1 receptor, type I	6	33241123	33243308	+	0.000671171
IL2RB	ENSG00000100385	Interleukin 2 receptor, beta	22	35851824	35875908	-	0.000669679
IL6ST	ENSG00000134352	Interleukin 6 signal transducer (gp130, oncostatin M receptor)	5	55266680	55431094	-	0.000133848
INHBB	ENSG00000163083	Inhibin, beta B	2	120819469	120825444	+	0.000886275
INPPL1	ENSG00000165458	Inositol polyphosphate phosphatase-like 1	11	71613473	71627797	+	0.000211394
INSIG1	ENSG00000137714|ENSG00000186480	Insulin induced gene 1	7	154720476	154732877	+	0.000704889
IRF8	ENSG00000182580	Interferon regulatory factor 8	3	185762281	185782889	+	0.000182366
ITGA3	ENSG00000005884	Integrin, alpha 3 (antigen CD49C, alpha 3 subunit of VLA-3 receptor)	17	45488730	45522843	+	0.000837037
ITGA4	ENSG00000115232|ENSG00000138685	Integrin, alpha 4 (antigen CD49D, alpha 4 subunit of VLA-4 receptor)	4	123967313	124038840	+	0.000711231
ITGB1BP2	ENSG00000147166|ENSG00000172653	Integrin beta 1 binding protein (melusin) 2	17	31206073	31220008	-	0.000223273
ITGB2	ENSG00000160255	Integrin, beta 2 (complement component 3 receptor 3 and 4 subunit)	21	45130296	45173181	-	0.000350378
ITGB6	ENSG00000115221|ENSG00000171557	Integrin, beta 6	4	155732831	155753352	-	0.000169368
ITSN1	ENSG00000205726	Intersectin 1 (SH3 domain protein)	21	33936576	34183479	+	0.00049073
JMJD2A	ENSG00000066135	Jumonji domain containing 2A	1	43888384	43943775	+	0.000760739
JUNB	ENSG00000171223	Jun B proto-oncogene	19	12763310	12765124	+	0.000328004
KCNE3	ENSG00000175538	Potassium voltage-gated channel, Isk-related family, member 3	11	73843534	73856248	-	0.000515838
KCNK6	ENSG00000099337	Potassium channel, subfamily K, member 6	19	43502322	43511480	+	0.000695213
KIAA0408							0.000706708
KRT1	ENSG00000167768	Keratin 1 (epidermolytic hyperkeratosis)	12	51354787	51360458	-	0.000704889
KRT10	ENSG00000186395	Keratin 10 (epidermolytic hyperkeratosis; keratosis palmaris et plantaris)	17	36227896	36232373	-	0.00018179
KRT5	ENSG00000186081	Keratin 5 (epidermolysis bullosa simplex, Dowling-Meara/Kobner/Weber-Cockayne types)	12	51194630	51200510	-	0.000184712
LAMA2	ENSG00000196569	Laminin, alpha 2 (merosin, congenital muscular dystrophy)	6	129245979	129879401	+	0.000715438
LAMC1	ENSG00000135862	Laminin, gamma 1 (formerly LAMB2)	1	181259176	181381350	+	0.000279586
LAMP3	ENSG00000078081	Lysosomal-associated membrane protein 3	3	184322698	184363317	-	0.00050608
LASS4		LAG1 homolog, ceramide synthase 4	19	8221480	8233302	+	0.000747371
LATS2	ENSG00000150457	LATS, large tumor suppressor, homolog 2 (Drosophila)	13	20445178	20533676	-	0.000320709
LDHA		Lactate dehydrogenase A	11	18434006	18457723	+	0.000134984
LEF1		Lymphoid enhancer-binding factor 1	4	109188153	109192442	-	0.00049073
LFNG	ENSG00000106003	LFNG O-fucosylpeptide 3-beta-N-acetylglucosaminyltransferase	7	2524714	2535334	+	0.000373349
LHFPL2	ENSG00000145685	Lipoma HMGIC fusion partner-like 2	5	77816796	77980404	-	0.00018179
LHX3	ENSG00000076685|ENSG00000107187	LIM homeobox 3	9	138227919	138236776	-	0.000151679
LIMK2	ENSG00000182541	LIM domain kinase 2	22	29938250	30006066	+	0.000602985
LMO4	ENSG00000143013	LIM domain only 4	1	87566739	87587021	+	0.00018179
LOC285045		Hypothetical protein LOC285045	2	32904013	33007710	+	0.000734743
LOC286334							0.00043414
LOC340602	ENSG00000187690	Similar to CG32656-PA	X	51166507	51168427	+	0.000823309
LOC401176		Hypothetical gene supported by BC043001	5	16233349	16238694	+	0.000452137
LOC643224	ENSG00000159247	Similar to tubulin, beta 8	9	140189246	140191570	+	0.000512746
LOC644199	ENSG00000213707	Similar to High mobility group protein B1 (High mobility group protein 1) (HMG-1) (Amphoterin) (Heparin-binding protein p30)	8	108254706	108255213	-	0.000407261
LOC645619	ENSG00000162433	Similar to Adenylate kinase isoenzyme 4, mitochondrial (ATP-AMP transphosphorylase)	1	65385820	65465761	+	0.000297486
LOC646588		Hypothetical protein LOC646588					0.000925401
LOC646670		Similar to COMM domain containing 4					0.000407261
LOC653190							0.000713087
LOC727820		Hypothetical protein LOC727820					0.000512746
LRPAP1	ENSG00000163956	Low density lipoprotein receptor-related protein associated protein 1	4	3484088	3503947	-	0.000530452
LRRC27	ENSG00000148814	Leucine rich repeat containing 27	10	133995648	134109058	+	0.000151009
LTBP2	ENSG00000119681	Latent transforming growth factor beta binding protein 2	14	74034642	74148787	-	0.000459958
LTF	ENSG00000012223	Lactotransferrin	3	46452503	46481404	-	0.000407261
LYN	ENSG00000147507|ENSG00000170296	V-yes-1 Yamaguchi sarcoma viral related oncogene homolog	17	7084464	7086481	-	0.000871321
MAGEA10	ENSG00000124260	Melanoma antigen family A, 10	X	151053566	151057681	-	0.000444213
MAGEA3	ENSG00000068990|ENSG00000198716|ENSG00000205777|ENSG00000215274	Melanoma antigen family A, 3	X	49065504	49219752	+	0.000159398
MAGEA4	ENSG00000068990|ENSG00000147381|ENSG00000198716|ENSG00000205777|	Melanoma antigen family A, 4	X	49065504	49219752	+	0.000332761
MAGEB2	ENSG00000178950	Melanoma antigen family B, 2	4	833066	915975	-	0.000265433
MAGEC2	ENSG00000046774	Melanoma antigen family C, 2	X	141117797	141120744	-	0.00018179
MAGEH1	ENSG00000187601	Melanoma antigen family H, 1	X	55495263	55496723	+	0.000713236
MAML2		Mastermind-like 2 (Drosophila)	11	95349407	95355511	-	0.000568306
MAN1A1	ENSG00000111885	Mannosidase, alpha, class 1A, member 1	6	119540968	119712625	-	0.000151009
MAP2K6		Mitogen-activated protein kinase kinase 6	17	65013178	65029562	+	0.000964693
MAP3K1	ENSG00000095015	Mitogen-activated protein kinase kinase kinase 1	5	56147158	56227736	+	0.000801674
MCCC1	ENSG00000078070	Methylcrotonoyl-Coenzyme A carboxylase 1 (alpha)	3	184215702	184300059	-	0.000682293
MEF2A	ENSG00000068305	Myocyte enhancer factor 2A	15	97923712	98074131	+	0.000997569
MEIS2	ENSG00000119125|ENSG00000134138	Meis homeobox 2	15	34970519	35189740	-	0.000459958
MFAP1	ENSG00000127554|ENSG00000140259	Microfibrillar-associated protein 1	15	41884025	41904243	-	0.00073367
MFGE8	ENSG00000140545	Milk fat globule-EGF factor 8 protein	15	87242949	87257646	-	0.000568306
MGC10433							0.000793975
MGC13379	ENSG00000187049	HSPC244	11	60916441	60939659	+	0.000871321
MGC4172	ENSG00000108272	Short-chain dehydrogenase/reductase	17	32022339	32031324	+	0.000407261
MICA	ENSG00000183214	MHC class I polypeptide-related sequence A	6	31500463	31516090	+	0.000632292
MKNK1	ENSG00000079277	MAP kinase interacting serine/threonine kinase 1	1	46795677	46842497	-	0.000311931
MMP27	ENSG00000137675	Matrix metallopeptidase 27	11	102067625	102081678	-	0.000346863
MMP7	ENSG00000090863|ENSG00000137673	Matrix metallopeptidase 7 (matrilysin, uterine)	11	101896450	101906688	-	0.000183997
MMP8	ENSG00000111087|ENSG00000118113	Matrix metallopeptidase 8 (neutrophil collagenase)	11	102088599	102100868	-	0.000829674
MMP9	ENSG00000100985	Matrix metallopeptidase 9 (gelatinase B, 92kDa gelatinase, 92kDa type IV collagenase)	20	44070954	44078606	+	0.000256226
MNAT1	ENSG00000020426	Menage a trois homolog 1, cyclin H assembly factor (Xenopus laevis)	14	60271223	60505149	+	0.000220609
MRPL16	ENSG00000166902	Mitochondrial ribosomal protein L16	11	59330190	59334921	-	0.000195853
MRPL28	ENSG00000086504	Mitochondrial ribosomal protein L28	16	356928	360569	-	0.000704583
MS4A6A	ENSG00000110077	Membrane-spanning 4-domains, subfamily A, member 6A	11	59695657	59707250	-	0.00020626
MSH5	ENSG00000096474|ENSG00000185245|ENSG00000204410	MutS homolog 5 (E. coli)	6	31815753	31838432	+	0.000669679
MST1R	ENSG00000120436|ENSG00000164078	Macrophage stimulating 1 receptor (c-met-related tyrosine kinase)	3	49899444	49916074	-	0.000318126
MTAC2D1							0.000558896
MTCP1	ENSG00000146360|ENSG00000182712|ENSG00000214827	Mature T-cell proliferation 1	X	153943098	154029244	-	0.000823309
MYADM	ENSG00000179820	Myeloid-associated differentiation marker	19	59061423	59071494	+	0.000351596
MYC	ENSG00000126010	V-myc myelocytomatosis viral oncogene homolog (avian)	X	16051345	16081562	+	0.000515292
NEDD4L	ENSG00000049759	Neural precursor cell expressed, developmentally down-regulated 4-like	18	53862778	54216369	+	0.000419171
NEDD8	ENSG00000129559|ENSG00000184260	Neural precursor cell expressed, developmentally down-regulated 8	1	148125149	148125585	+	0.000666553
NFKBIA	ENSG00000100906|ENSG00000124578	Nuclear factor of kappa light polypeptide gene enhancer in B-cells inhibitor, alpha	6	26354888	26355184	-	0.00057172
NFKBIB	ENSG00000104825	Nuclear factor of kappa light polypeptide gene enhancer in B-cells inhibitor, beta	19	44082455	44091371	+	0.00085127
NFKBIE	ENSG00000124529|ENSG00000146232|ENSG00000158406|ENSG00000182217|	Nuclear factor of kappa light polypeptide gene enhancer in B-cells inhibitor, epsilon	6	27948956	27949267	-	0.00085127
NFYC	ENSG00000066136	Nuclear transcription factor Y, gamma	1	40929952	41009864	+	0.000452233
NINJ1	ENSG00000131669	Ninjurin 1	9	94923601	94936391	-	0.00018179
NMI		N-myc (and STAT) interactor	2	151842014	151854623	-	0.000311891
NOC3L	ENSG00000173145	Nucleolar complex associated 3 homolog (S. cerevisiae)	10	96082979	96112673	-	0.000353486
NPPB	ENSG00000120937	Natriuretic peptide precursor B	1	11840109	11841579	-	0.000275965
NR6A1	ENSG00000001630	Nuclear receptor subfamily 6, group A, member 1	7	91579409	91601946	-	0.000133848
NRCAM	ENSG00000091129	Neuronal cell adhesion molecule	7	107575318	107884062	-	0.00018179
NSMAF	ENSG00000035681	Neutral sphingomyelinase (N-SMase) activation associated factor	8	59658624	59734940	-	0.000313921
NSUN3	ENSG00000178694	NOL1/NOP2/Sun domain family, member 3	3	95264545	95328320	+	0.00030252
NUAK1	ENSG00000074590	NUAK family, SNF1-like kinase, 1	12	104981255	105057941	-	0.000910303
OAS2	ENSG00000111335	2'-5'-oligoadenylate synthetase 2, 69/71kDa	12	111900657	111933911	+	0.00043889
OCA2	ENSG00000104044	Oculocutaneous albinism II (pink-eye dilution homolog, mouse)	15	25673628	26018061	-	0.000912498
OCRL	ENSG00000122126	Oculocerebrorenal syndrome of Lowe	X	128501929	128554209	+	0.000166709
ODF2L	ENSG00000122417	Outer dense fiber of sperm tails 2-like	1	86581341	86634591	-	0.000354658
OPTN	ENSG00000123240	Optineurin	10	13181455	13220297	+	0.000746812
OTC	ENSG00000036473|ENSG00000149948	Ornithine carbamoyltransferase	12	64504507	64595566	+	0.000444213
PAH	ENSG00000171759	Phenylalanine hydroxylase	12	101756234	101835511	-	0.000362454
PANK1	ENSG00000152782	Pantothenate kinase 1	10	91332726	91395195	-	0.000541734
PAPOLG	ENSG00000115421	Poly(A) polymerase gamma	2	60836887	60879600	+	0.000168009
PARP9	ENSG00000138496	Poly (ADP-ribose) polymerase family, member 9	3	123729463	123766114	-	0.00049073
PBXIP1	ENSG00000163346	Pre-B-cell leukemia homeobox interacting protein 1	1	153183176	153195221	-	0.000311764
PCK1	ENSG00000124253	Phosphoenolpyruvate carboxykinase 1 (soluble)	20	55569543	55574922	+	0.000171514
PCSK9	ENSG00000169174	Proprotein convertase subtilisin/kexin type 9	1	55277808	55303111	+	0.000611749
PDCD6IP	ENSG00000170248	Programmed cell death 6 interacting protein	3	33814561	33886198	+	0.000887437
PDE2A	ENSG00000186642	Phosphodiesterase 2A, cGMP-stimulated	11	71964834	72063113	-	0.000728648
PECAM1	ENSG00000173744|ENSG00000198802	Platelet/endothelial cell adhesion molecule (CD31 antigen)	17	59752964	59794505	-	0.000222782
PECI		Peroxisomal D3,D2-enoyl-CoA isomerase	6	4060940	4079015	-	0.000672049
PEG10		Paternally expressed 10	7	94123572	94136943	+	0.000283135
PFKM		Phosphofructokinase, muscle	12	46786155	46826154	+	0.000671171
PGK1	ENSG00000102144	Phosphoglycerate kinase 1	X	77246425	77268978	+	0.000275965
PHB	ENSG00000167085	Prohibitin	17	44836419	44847241	-	0.00065307
PIK3CA	ENSG00000121879	Phosphoinositide-3-kinase, catalytic, alpha polypeptide	3	180349005	180435189	+	0.000602045
PIM1	ENSG00000137193	Pim-1 oncogene	6	37245943	37251180	+	0.00043414
PIP3-E	ENSG00000074706	Phosphoinositide-binding protein PIP3-E	6	154517438	154719592	-	0.00041135
PJA2	ENSG00000198961	Praja 2, RING-H2 motif containing	5	108698309	108773594	-	0.000638257
PKLR	ENSG00000143627	Pyruvate kinase, liver and RBC	1	153526254	153537843	-	0.000625768
PKM2	ENSG00000067225	Pyruvate kinase, muscle	15	70278424	70310738	-	0.000671171
PKN3	ENSG00000160447	Protein kinase N3	9	130504623	130523019	+	0.000909261
PLA2G7	ENSG00000163273	Phospholipase A2, group VII (platelet-activating factor acetylhydrolase, plasma)	2	232498339	232499282	-	0.000148664
PLAGL2	ENSG00000126003	Pleiomorphic adenoma gene-like 2	20	30243968	30259192	-	0.000451377
PLD1	ENSG00000075651	Phospholipase D1, phosphatidylcholine-specific	3	172801314	173010929	-	0.000907265
PLEKHG1	ENSG00000120278	Pleckstrin homology domain containing, family G (with RhoGef domain) member 1	6	150962692	151206492	+	0.000469534
PLVAP	ENSG00000130300	Plasmalemma vesicle associated protein	19	17323264	17349159	-	0.000296543
PNN	ENSG00000100941|ENSG00000119917	Pinin, desmosome associated protein	10	91077811	91090266	+	0.000790803
POLA2	ENSG00000014138	Polymerase (DNA directed), alpha 2 (70kD subunit)	11	64786006	64821663	+	0.000278023
POLDIP2	ENSG00000004142|ENSG00000118050	Polymerase (DNA-directed), delta interacting protein 2	19	1226520	1230227	+	0.000577403
POLE	ENSG00000177084	Polymerase (DNA directed), epsilon	12	131710421	131923460	-	0.000568306
POLG2	ENSG00000136480	Polymerase (DNA directed), gamma 2, accessory subunit	17	59904366	59923631	-	0.000144439
POU3F2	ENSG00000184486	POU class 3 homeobox 2	6	99389301	99393381	+	0.000459958
PPARD	ENSG00000197081	Peroxisome proliferator-activated receptor delta	6	160310121	160447573	+	0.000320709
PPFIA1	ENSG00000131626	Protein tyrosine phosphatase, receptor type, f polypeptide (PTPRF), interacting protein (liprin), alpha 1	11	69794471	69908148	+	0.000151009
PPP1R15B	ENSG00000158615	Protein phosphatase 1, regulatory (inhibitor) subunit 15B	1	202639144	202647542	-	0.000176241
PPP2R2A	ENSG00000214122	Protein phosphatase 2 (formerly 2A), regulatory subunit B, alpha isoform	8	26204951	26284562	+	0.000853841
PRDM2	ENSG00000116731	PR domain containing 2, with ZNF domain	1	13899322	14024162	+	0.000733978
PRF1	ENSG00000180644	Perforin 1 (pore forming protein)	10	72027110	72032521	-	0.000855059
PRKACA	ENSG00000072062	Protein kinase, cAMP-dependent, catalytic, alpha	19	14063509	14089559	-	0.00053638
PRKACG	ENSG00000165059	Protein kinase, cAMP-dependent, catalytic, gamma	9	70817241	70818849	-	0.000990573
PRKAG2	ENSG00000106617	Protein kinase, AMP-activated, gamma 2 non-catalytic subunit	7	150884136	151205249	-	0.000386916
PRKCA	ENSG00000154229	Protein kinase C, alpha	17	61729216	62237324	+	0.000493432
PRKCH	ENSG00000027075	Protein kinase C, eta	14	60858186	61087443	+	0.000793038
PRKCI	ENSG00000163558	Protein kinase C, iota	3	171422906	171506463	+	0.000669679
PRKY	ENSG00000099725	Protein kinase, Y-linked	Y	7202013	7347850	+	0.000297788
PROM1		Prominin 1	4	15578950	15694453	-	0.000456479
PRPS1	ENSG00000147224	Phosphoribosyl pyrophosphate synthetase 1	X	106758385	106780908	+	0.000320709
PRR5	ENSG00000186654	Proline rich 5 (renal)	22	43443257	43637329	+	0.000195154
PRSS23	ENSG00000080503|ENSG00000150687	Protease, serine, 23	11	86189139	86199923	+	0.000625787
PSCD4	ENSG00000100055	Pleckstrin homology, Sec7 and coiled-coil domains 4	22	36008370	36041326	+	0.000525982
PSMA2		Proteasome (prosome, macropain) subunit, alpha type, 2	7	42924197	42938298	-	0.000704583
PSMD7		Proteasome (prosome, macropain) 26S subunit, non-ATPase, 7	16	72896768	72897378	+	0.000171209
PTP4A1	ENSG00000112245	Protein tyrosine phosphatase type IVA, member 1	6	64339879	64351447	+	0.000682641
PTP4A3		Protein tyrosine phosphatase type IVA, member 3	8	142508042	142510804	+	0.000582563
PTPRN2	ENSG00000155093	Protein tyrosine phosphatase, receptor type, N polypeptide 2	7	157024516	158073122	-	0.000183997
PUM1	ENSG00000134644	Pumilio homolog 1 (Drosophila)	1	31176940	31311350	-	0.000468176
RAB14	ENSG00000119396	RAB14, member RAS oncogene family	9	122980237	123003913	-	0.00044805
RAB2							0.000144439
RAB6A	ENSG00000154917	RAB6A, member RAS oncogene family	3	135025769	135097381	-	0.00030252
RAB8A		RAB8A, member RAS oncogene family	19	16095470	16111702	-	0.000711231
RABAC1	ENSG00000105404	Rab acceptor 1 (prenylated)	19	47152675	47155325	-	0.000766328
RABGAP1	ENSG00000011454	RAB GTPase activating protein 1	9	124743120	124906517	+	0.000998788
RABGAP1L	ENSG00000147274|ENSG00000152061	RAB GTPase activating protein 1-like	1	172395171	173226353	+	0.000973155
RAD17	ENSG00000152942	RAD17 homolog (S. pombe)	5	68700880	68746384	+	0.000133848
RAD51C	ENSG00000108384	RAD51 homolog C (S. cerevisiae)	17	54124933	54166685	+	0.000564837
RANBP5	ENSG00000065150	RAN binding protein 5	13	97403930	97474552	+	0.000677458
RAP1A	ENSG00000116473	RAP1A, member of RAS oncogene family	1	111886363	112057624	+	0.000182366
RAP2B	ENSG00000181467	RAP2B, member of RAS oncogene family	3	154362719	154368955	+	0.000512372
RASAL1	ENSG00000111344	RAS protein activator like 1 (GAP1 like)	12	112021701	112058404	-	0.000672049
RASGRP2	ENSG00000068831	RAS guanyl releasing protein 2 (calcium and DAG-regulated)	11	64250959	64269509	-	0.000181158
RASSF1	ENSG00000068028|ENSG00000134243	Ras association (RalGDS/AF-6) domain family 1	1	109653715	109742086	-	0.000469534
RASSF2	ENSG00000101265	Ras association (RalGDS/AF-6) domain family 2	20	4708670	4752291	-	0.000404419
RBM39	ENSG00000131051	RNA binding motif protein 39	20	33754955	33793607	-	0.000134984
RBP4	ENSG00000138207	Retinol binding protein 4, plasma	10	95341434	95351491	-	0.000537712
RDBP	ENSG00000204356|ENSG00000206268|ENSG00000206357	RD RNA binding protein	6	32053114	32060114	-	0.000182366
RELB	ENSG00000104856	V-rel reticuloendotheliosis viral oncogene homolog B, nuclear factor of kappa light polypeptide gene enhancer in B-cells 3 (avian)	19	50196539	50233292	+	0.000864952
RFC2	ENSG00000049541	Replication factor C (activator 1) 2, 40kDa	7	73283770	73306674	-	0.000404419
RFC5	ENSG00000111445	Replication factor C (activator 1) 5, 36.5kDa	12	116938893	116954421	+	0.000672049
RGS1	ENSG00000090104	Regulator of G-protein signaling 1	1	190811480	190815782	+	0.00071302
RHOBTB1	ENSG00000072422	Rho-related BTB domain containing 1	10	62299208	62431204	-	0.000676202
RHOT1	ENSG00000126858	Ras homolog gene family, member T1	17	27493586	27576859	+	0.000799518
RNF111	ENSG00000157450	Ring finger protein 111	15	57067157	57176541	+	0.00049073
RNF138	ENSG00000134758	Ring finger protein 138	18	27925835	27965521	+	0.000367923
RNF149	ENSG00000163162	Ring finger protein 149	2	101258985	101291584	-	0.000734914
RP5-821D11.2							0.000353486
RPA2	ENSG00000117748	Replication protein A2, 32kDa	1	28090637	28113844	-	0.000148664
RPA3	ENSG00000106399|ENSG00000137265	Replication protein A3, 14kDa	6	336760	356193	+	0.000265433
RPL23A	ENSG00000198242	Ribosomal protein L23a	17	24071127	24075500	+	0.000706708
RPL37		Ribosomal protein L37	5	40862187	40865001	-	0.000271781
RPS16	ENSG00000140854	Ribosomal protein S16	16	56327161	56348663	+	0.000296543
RRM1	ENSG00000167325	Ribonucleotide reductase M1 polypeptide	11	4072587	4116681	+	0.00021018
RRM2	ENSG00000171848|ENSG00000176076	Ribonucleotide reductase M2 polypeptide	X	108753585	108755057	-	0.00089315
RSAD2	ENSG00000134321	Radical S-adenosyl methionine domain containing 2	2	6935247	6955814	+	0.000783915
RSN							0.000283135
RSPRY1	ENSG00000159579	Ring finger and SPRY domain containing 1	16	55777710	55831887	+	0.000467117
SACS	ENSG00000151835	Spastic ataxia of Charlevoix-Saguenay (sacsin)	13	22800965	22847682	-	0.000941159
SAMD4B	ENSG00000179134	Sterile alpha motif domain containing 4B	19	44524948	44567375	+	0.000151009
SCG3	ENSG00000085788|ENSG00000104112	Secretogranin III	15	49760842	49800514	+	0.000801674
SCGB2A2		Secretoglobin, family 2A, member 2	11	61794205	61796111	+	0.000176241
SCHIP1	ENSG00000151967	Schwannomin interacting protein 1	3	160474304	161097833	+	0.00028146
SDCBP	ENSG00000137575	Syndecan binding protein (syntenin)	8	59628282	59657972	+	0.00030252
SDCCAG3	ENSG00000170624	Serologically defined colon cancer antigen 3	5	155686345	156125623	+	0.00092655
SEMA3A	ENSG00000075213	Sema domain, immunoglobulin domain (Ig), short basic domain, secreted, (semaphorin) 3A	7	83425601	83662153	-	0.000469534
SEPN1							0.000171209
SERINC3	ENSG00000132824	Serine incorporator 3	20	42558279	42584140	-	0.00084481
SERPINA1	ENSG00000197249	Serpin peptidase inhibitor, clade A (alpha-1 antiproteinase, antitrypsin), member 1	14	93914451	93926782	-	0.000941159
SERPINA4	ENSG00000100665	Serpin peptidase inhibitor, clade A (alpha-1 antiproteinase, antitrypsin), member 4	14	94097536	94105994	+	0.000302441
SERPINA5	ENSG00000188488	Serpin peptidase inhibitor, clade A (alpha-1 antiproteinase, antitrypsin), member 5	14	94117564	94129200	+	0.000367923
SERPINA6	ENSG00000105929	Serpin peptidase inhibitor, clade A (alpha-1 antiproteinase, antitrypsin), member 6	7	138041580	138133481	-	0.000161193
SERPINB2	ENSG00000197632	Serpin peptidase inhibitor, clade B (ovalbumin), member 2	18	59705922	59722100	+	0.000182366
SERPINC1	ENSG00000117601	Serpin peptidase inhibitor, clade C (antithrombin), member 1	1	172139562	172153096	-	0.000351596
SESN1	ENSG00000080546	Sestrin 1	6	109414340	109521970	-	0.00041135
SF3A3	ENSG00000144136	Splicing factor 3a, subunit 3, 60kDa	2	113119998	113137867	+	0.000647799
SFTPA2							0.000179985
SFTPD	ENSG00000133661	Surfactant, pulmonary-associated protein D	10	81687478	81698841	-	0.000225421
SGK		Serum/glucocorticoid regulated kinase	6	134532078	134537697	-	0.000151009
SIRPA	ENSG00000198053	Signal-regulatory protein alpha	20	1822813	1868543	+	0.000177327
SLC13A1	ENSG00000081800	Solute carrier family 13 (sodium/sulfate symporters), member 1	7	122540825	122627261	-	0.00019664
SLC19A2	ENSG00000163635	Solute carrier family 19 (thiamine transporter), member 2	3	63825273	63961367	+	0.000151009
SLC1A4	ENSG00000115902|ENSG00000132434	Solute carrier family 1 (glutamate/neutral amino acid transporter), member 4	7	55400635	55468929	+	0.000672754
SLC39A9	ENSG00000029364	Solute carrier family 39 (zinc transporter), member 9	14	68935162	68997021	+	0.000871321
SMARCA4	ENSG00000113594|ENSG00000127616	SWI/SNF related, matrix associated, actin dependent regulator of chromatin, subfamily a, member 4	19	10932606	11033953	+	0.000144439
SNRPB		Small nuclear ribonucleoprotein polypeptides B and B1					0.000320709
SOCS3	ENSG00000184557	Suppressor of cytokine signaling 3	17	73864459	73867753	-	0.000438333
SOD2	ENSG00000112096	Superoxide dismutase 2, mitochondrial	6	160020141	160034343	-	0.000192635
SP3	ENSG00000172845	Sp3 transcription factor	2	174481505	174538676	-	0.000469534
SPRR2G		Small proline-rich protein 2G	1	151388694	151389235	-	0.000439355
SPRY3	ENSG00000168939	Sprouty homolog 3 (Drosophila)	X	154650645	154665311	+	0.000602149
SPSB1	ENSG00000171621	SplA/ryanodine receptor domain and SOCS box containing 1	1	9275571	9352175	+	0.00032577
SS18	ENSG00000141380	Synovial sarcoma translocation, chromosome 18	18	21850217	21924609	-	0.000148708
SSBP2	ENSG00000145687	Single-stranded DNA binding protein 2	5	80751428	81082828	-	0.000976265
SST		Somatostatin	3	188869467	188870799	-	0.000988248
SSX4	ENSG00000198946|ENSG00000204645	Synovial sarcoma, X breakpoint 4	X	48127912	48137729	+	0.000459169
SSX5	ENSG00000165583	Synovial sarcoma, X breakpoint 5	X	47930600	47941143	-	0.000320709
ST14	ENSG00000149418|ENSG00000175387	Suppression of tumorigenicity 14 (colon carcinoma)	18	43613464	43710924	-	0.000182366
STXBP5	ENSG00000164506	Syntaxin binding protein 5 (tomosyn)	6	147566568	147748584	+	0.000431842
SUPT5H	ENSG00000196235	Suppressor of Ty 5 homolog (S. cerevisiae)	19	44628164	44659146	+	0.000497578
SYK		Spleen tyrosine kinase	9	92674116	92698250	+	0.000783915
SYNE1	ENSG00000131018	Spectrin repeat containing, nuclear envelope 1	6	152484516	153000227	-	0.000265433
TACSTD1	ENSG00000119888	Tumor-associated calcium signal transducer 1	2	47449954	47467661	+	0.000988248
TAF5L	ENSG00000135801	TAF5-like RNA polymerase II, p300/CBP-associated factor (PCAF)-associated factor, 65kDa	1	227795481	227828417	-	0.000352078
TANK	ENSG00000136560	TRAF family member-associated NFKB activator	2	161701712	161800928	+	0.000391556
TBC1D8	ENSG00000204634	TBC1 domain family, member 8 (with GRAM domain)	2	100990123	101042444	-	0.000724941
TBL1XR1	ENSG00000177565	Transducin (beta)-like 1X-linked receptor 1	3	178212163	178397734	-	0.000515838
TCERG1	ENSG00000113649	Transcription elongation regulator 1	5	145807066	145871259	+	0.000311891
TCF8							0.000211394
TEF	ENSG00000183263	Thyrotrophic embryonic factor	22	40098598	40099131	-	0.000301826
TES	ENSG00000135269	Testis derived transcript (3 LIM domains)	7	115637817	115686071	+	0.000667476
TFAP2C	ENSG00000087510	Transcription factor AP-2 gamma (activating enhancer binding protein 2 gamma)	20	54637765	54647743	+	0.000564837
TFCP2	ENSG00000135457	Transcription factor CP2	12	49774891	49852931	-	0.000195853
TFF1	ENSG00000160182	Trefoil factor 1	21	42655462	42659713	-	0.000798165
TFPI	ENSG00000003436|ENSG00000166482	Tissue factor pathway inhibitor (lipoprotein-associated coagulation inhibitor)	17	19227348	19231086	-	0.000177327
TGFBI	ENSG00000120708	Transforming growth factor, beta-induced, 68kDa	5	135392539	135427405	+	0.000373055
TGM2	ENSG00000198959	Transglutaminase 2 (C polypeptide, protein-glutamine-gamma-glutamyltransferase)	20	36190280	36227114	-	0.000493432
TIAM2	ENSG00000146426	T-cell lymphoma invasion and metastasis 2	6	155453115	155620549	+	0.000143293
TINF2	ENSG00000092330	TERF1 (TRF1)-interacting nuclear factor 2	14	23778693	23781678	-	0.000281827
TMED2	ENSG00000086598	Transmembrane emp24 domain trafficking protein 2	12	122635029	122648634	+	0.000469534
TMEM132A	ENSG00000006118	Transmembrane protein 132A	11	60448489	60461207	+	0.000395935
TMEM176B	ENSG00000106565|ENSG00000175216	Transmembrane protein 176B	11	46721662	46824419	-	0.000604966
TMEM97	ENSG00000109084	Transmembrane protein 97	17	23670248	23679837	+	0.00089315
TMSB4X	ENSG00000179455	Thymosin, beta 4, X-linked	15	21361547	21364653	+	0.000359488
TNC	ENSG00000041982	Tenascin C (hexabrachion)	9	116822634	116920260	-	0.000525577
TncRNA		Trophoblast-derived noncoding RNA	11	64949092	64963731	+	0.000641498
TNFRSF21		Tumor necrosis factor receptor superfamily, member 21	6	47307227	47385321	-	0.000641539
TNFSF8	ENSG00000121753	Tumor necrosis factor (ligand) superfamily, member 8	1	31965305	32002528	-	0.000704583
TOB2	ENSG00000183864	Transducer of ERBB2, 2	22	40159438	40172973	-	0.000829674
TOM1L1	ENSG00000141198	Target of myb1 (chicken)-like 1	17	50333203	50394309	+	0.000515292
TOP3B	ENSG00000100038	Topoisomerase (DNA) III beta	22	20641404	20667213	-	0.000988248
TOX		Thymocyte selection-associated high mobility group box	8	59881895	59889495	-	0.000352588
TP53I11	ENSG00000175274	Tumor protein p53 inducible protein 11	11	44881900	44929416	-	0.000684781
TP53I3	ENSG00000115129	Tumor protein p53 inducible protein 3	2	24153809	24161426	-	0.000545911
TPD52	ENSG00000198598	Tumor protein D52	12	130878891	130902269	+	0.000455403
TRA@	ENSG00000211829	T cell receptor alpha locus	14	22001764	22003154	+	0.000577483
TRAF6	ENSG00000175104	TNF receptor-associated factor 6	11	36467299	36488398	-	0.000151009
TRIM22	ENSG00000132274	Tripartite motif-containing 22	11	5667495	5688668	+	0.000349084
TRIM26	ENSG00000137313|ENSG00000206421|ENSG00000206499	Tripartite motif-containing 26	6	30284603	30313581	-	0.000682647
TRIM69		Tripartite motif-containing 69	15	42832407	42847317	+	0.000357616
TRSPAP1	ENSG00000180098	TRNA selenocysteine associated protein 1	1	28752116	28777643	+	0.000148664
TSPAN13		Tetraspanin 13	7	16785818	16789424	+	0.000320709
TTF2	ENSG00000116830	Transcription termination factor, RNA polymerase II	1	117404472	117447010	+	0.000225421
TUBB2B	ENSG00000137285	Tubulin, beta 2B	6	3169516	3172870	-	0.000316655
TUBB3	ENSG00000163902|ENSG00000198211	Tubulin, beta 3	16	88513168	88530006	+	0.000689966
TUBG1	ENSG00000131462	Tubulin, gamma 1	17	38015220	38020773	+	0.000271781
TXNRD1		Thioredoxin reductase 1					0.000602122
TYROBP	ENSG00000011600	TYRO protein tyrosine kinase binding protein	19	41087152	41091026	-	0.000183997
TYRP1	ENSG00000107165	Tyrosinase-related protein 1	9	12683435	12700290	+	0.000207214
UBD	ENSG00000206468	Ubiquitin D	6	29667268	29671562	-	0.000927877
UBL3	ENSG00000122042	Ubiquitin-like 3	13	29236546	29322715	-	0.000151009
UCRC	ENSG00000184076	Ubiquinol-cytochrome c reductase complex (7.2 kD)	22	28493358	28496402	+	0.000408325
UFC1	ENSG00000143222	Ubiquitin-fold modifier conjugating enzyme 1	1	159390166	159395268	+	0.000186798
UGT1A6	ENSG00000167165	UDP glucuronosyltransferase 1 family, polypeptide A6	2	234191093	234346688	+	0.000294346
USF2	ENSG00000105698	Upstream transcription factor 2, c-fos interacting	19	40451736	40462558	+	0.000704583
USP12	ENSG00000152484	Ubiquitin specific peptidase 12	13	26538293	26643881	-	0.000140951
VAMP3	ENSG00000049245|ENSG00000198901	Vesicle-associated membrane protein 3 (cellubrevin)	15	89310279	89338814	-	0.000715438
VDR	ENSG00000111424	Vitamin D (1,25- dihydroxyvitamin D3) receptor	12	46521589	46585081	-	0.000890148
VKORC1	ENSG00000167397	Vitamin K epoxide reductase complex, subunit 1	16	31009664	31014802	-	0.000160145
VLDLR	ENSG00000147852	Very low density lipoprotein receptor	9	2611793	2644485	+	0.00041135
VWF	ENSG00000087053|ENSG00000110799	Von Willebrand factor	12	5928301	6104097	-	0.000184712
WAC	ENSG00000095787	WW domain containing adaptor with coiled-coil	10	28861706	28949703	+	0.00049073
WAPAL	ENSG00000062650	Wings apart-like homolog (Drosophila)	10	88184993	88271552	-	0.000774875
WDR42A	ENSG00000132716	WD repeat domain 42A	1	158452129	158498915	-	0.000871321
WDR72	ENSG00000166415	WD repeat domain 72	15	51593230	51842367	-	0.00029103
WDR78	ENSG00000152763	WD repeat domain 78	1	67051162	67163158	-	0.000643899
WNT2B	ENSG00000134245	Wingless-type MMTV integration site family, member 2B	1	112810686	112865428	+	0.000334085
YWHAH	ENSG00000183486	Tyrosine 3-monooxygenase/tryptophan 5-monooxygenase activation protein, eta polypeptide	21	41655820	41702740	+	0.000140951
ZDHHC13	ENSG00000177054	Zinc finger, DHHC-type containing 13	11	19095268	19154542	+	0.00089315
ZFYVE16	ENSG00000169228	Zinc finger, FYVE domain containing 16	5	176660805	176663350	-	0.000268585
ZIC3	ENSG00000156925	Zic family member 3 heterotaxy 1 (odd-paired homolog, Drosophila)	X	136476012	136487096	+	0.000459958
ZNF160	ENSG00000170949	Zinc finger protein 160	19	58164865	58298488	-	0.000156955
ZNF25	ENSG00000175395	Zinc finger protein 25	10	38278801	38305561	-	0.000407261
ZNF263	ENSG00000006194	Zinc finger protein 263	16	3273488	3281456	+	0.000302519
ZNF358	ENSG00000198816	Zinc finger protein 358	19	7487004	7491912	+	0.000404419
ZNF491	ENSG00000177599	Zinc finger protein 491	19	11770391	11780306	+	0.000419171
ZNF532	ENSG00000074657	Zinc finger protein 532	18	54681041	54804663	+	0.000144439
ZNHIT3	ENSG00000108278	Zinc finger, HIT type 3	17	31916586	31925775	+	0.00062568
ZXDC	ENSG00000070476	ZXD family zinc finger C	3	127639135	127677452	-	0.000151009
