# Supplementary material for: Gene expression profiling integrated into network modelling reveals heterogeneity in the mechanisms of BRCA1 tumorigenesis
Source: Br J Cancer. 2009 Oct 13;101(8):1469–80. doi: 10.1038/sj.bjc.6605275 (PMC2768459; doi:10.1038/sj.bjc.6605275)
Supplement: Supplementary Table S3 [file 6605275x6.xls]

## Sheet: Hoja1
Supplementary Table S3. The 94 genes differentially expressed in the ESR1-negative tumors using Bonferroni correction
Gene Name (HUGO)	Ensembl Gene	Description	Chromosome	Start (bp)	End (bp)
ABCC2	ENSG00000023839	ATP-binding cassette, sub-family C (CFTR/MRP), member 2	10	101532493	101601571
ABCC4	ENSG00000125257	ATP-binding cassette, sub-family C (CFTR/MRP), member 4	13	94470091	94751684
ADA	ENSG00000110881	Adenosine deaminase	12	48737754	48763660
AGT	ENSG00000135744	Angiotensinogen (serpin peptidase inhibitor, clade A, member 8)	1	228904897	228916564
ALDH1A2	ENSG00000108733|ENSG00000128918	Aldehyde dehydrogenase 1 family, member A2	15	56032920	56145908
APOH	ENSG00000091583	Apolipoprotein H (beta-2-glycoprotein I)	17	61638614	61655992
ASGR2	ENSG00000161944	Asialoglycoprotein receptor 2	17	6945365	6958803
BCAT1	ENSG00000060982	Branched chain aminotransferase 1, cytosolic	12	24855545	24993499
BNIP3L		BCL2/adenovirus E1B 19kDa interacting protein 3-like	8	26306504	26311239
BTAF1	ENSG00000095564|ENSG00000170965	BTAF1 RNA polymerase II, B-TFIID transcription factor-associated, 170kDa (Mot1 homolog, S. cerevisiae)	X	133527539	133620179
C14orf10
C1orf74	ENSG00000162757	Chromosome 1 open reading frame 74	1	208022284	208024527
C1S		Complement component 1, s subcomponent	12	7035554	7039672
CCL3	ENSG00000006075|ENSG00000136826	Chemokine (C-C motif) ligand 3	9	109286954	109291576
CD55	ENSG00000183625|ENSG00000196352	CD55 molecule, decay accelerating factor for complement (Cromer blood group)	1	205561488	205600934
CD74	ENSG00000019582	CD74 molecule, major histocompatibility complex, class II invariant chain	5	149761426	149772685
CHD1	ENSG00000153922	Chromodomain helicase DNA binding protein 1	5	98218819	98290138
COX15	ENSG00000164823	COX15 homolog, cytochrome c oxidase assembly protein (yeast)	8	90983269	91009271
CPSF2	ENSG00000165934	Cleavage and polyadenylation specific factor 2, 100kDa	14	91658082	91700296
CXCL9	ENSG00000138755	Chemokine (C-X-C motif) ligand 9	4	77141647	77147686
CYP51A1	ENSG00000001630	Cytochrome P450, family 51, subfamily A, polypeptide 1	7	91579409	91601946
DAK	ENSG00000149476	Dihydroxyacetone kinase 2 homolog (S. cerevisiae)	11	60857230	60872806
DCT	ENSG00000158488	Dopachrome tautomerase (dopachrome delta-isomerase, tyrosine-related protein 2)	1	156590164	156593967
DKFZP761M1511		Hypothetical protein DKFZP761M1511	5	172047138	172051136
EDG1	ENSG00000170989	Endothelial differentiation, sphingolipid G-protein-coupled receptor, 1	1	101475043	101479657
EEF1E1	ENSG00000124802	Eukaryotic translation elongation factor 1 epsilon 1	6	8024638	8047780
ENO3	ENSG00000108515	Enolase 3 (beta, muscle)	17	4795159	4801147
ETFA		Electron-transfer-flavoprotein, alpha polypeptide (glutaric aciduria II)	15	74309899	74390808
ETV4	ENSG00000175832	Ets variant gene 4 (E1A enhancer binding protein, E1AF)	17	38960738	38979288
FAM122B	ENSG00000156504	Family with sequence similarity 122B	X	133731262	133758901
FBLN1		Fibulin 1	22	44371532	44375678
FCGR3A	ENSG00000114270|ENSG00000203747	Fc fragment of IgG, low affinity IIIa, receptor (CD16a)	1	159778179	159787005
FGG		Fibrinogen gamma chain	4	155744766	155753261
FST	ENSG00000125744	Follistatin	19	50680390	50692153
GCA	ENSG00000115271	Grancalcin, EF-hand calcium binding protein	2	162908896	162925875
GLUD1	ENSG00000148672	Glutamate dehydrogenase 1	10	88800227	88844603
HLA-DPB1	ENSG00000112242|ENSG00000168383	Major histocompatibility complex, class II, DP beta 1	6	33151727	33167867
HLA-DRA	ENSG00000143768|ENSG00000204287|ENSG00000206243	Major histocompatibility complex, class II, DR alpha	6	32503152	32508291
HLA-DRB1	ENSG00000196126	Major histocompatibility complex, class II, DR beta 1	6	32654527	32665559
IMPDH2	ENSG00000178035	IMP (inosine monophosphate) dehydrogenase 2	3	49036774	49041879
IPO8	ENSG00000133704	Importin 8	12	30673190	30740018
ISGF3G
ITGB7	ENSG00000139626	Integrin, beta 7	12	51871377	51887267
ITIH3	ENSG00000162267	Inter-alpha (globulin) inhibitor H3	3	52803852	52817852
KDR	ENSG00000128052	Kinase insert domain receptor (a type III receptor tyrosine kinase)	4	55639416	55686519
KIF2A	ENSG00000170345	Kinesin heavy chain member 2A	14	74815284	74818685
LAMA1	ENSG00000101680	Laminin, alpha 1	18	6931888	7107813
LOC391271		Hypothetical LOC391271
MAFB		V-maf musculoaponeurotic fibrosarcoma oncogene homolog B (avian)
MAP2K1	ENSG00000169032	Mitogen-activated protein kinase kinase 1	15	64466674	64570935
MAPKAPK2	ENSG00000162889	Mitogen-activated protein kinase-activated protein kinase 2	1	204924912	204974249
MARCKSL1		MARCKS-like 1
MET	ENSG00000105976	Met proto-oncogene (hepatocyte growth factor receptor)	7	116099682	116225676
MITF	ENSG00000187098	Microphthalmia-associated transcription factor	3	69871276	70100177
MLANA	ENSG00000120215|ENSG00000140848	Melan-A	16	55684007	55739377
MRPS27	ENSG00000113048	Mitochondrial ribosomal protein S27	5	71551112	71651822
MXRA5	ENSG00000101825	Matrix-remodelling associated 5	X	3236606	3274682
NME3	ENSG00000196565	Non-metastatic cells 3, protein expressed in	11	5230996	5623595
NOTCH4	ENSG00000140287|ENSG00000204301	Notch homolog 4 (Drosophila)	6	32270599	32299822
NSF	ENSG00000073969|ENSG00000114455	N-ethylmaleimide-sensitive factor	3	109504022	109581715
NT5E	ENSG00000135318	5'-nucleotidase, ecto (CD73)	6	86216528	86262215
OGDH	ENSG00000105953	Oxoglutarate (alpha-ketoglutarate) dehydrogenase (lipoamide)	7	44612696	44715193
PCDH17	ENSG00000118946	Protocadherin 17	13	57103790	57201066
PGD	ENSG00000142657	Phosphogluconate dehydrogenase	1	10381668	10402788
PLCXD1	ENSG00000182378	Phosphatidylinositol-specific phospholipase C, X domain containing 1	X	132989	160023
PLEK	ENSG00000029559|ENSG00000115956	Pleckstrin	2	68445920	68478088
POLR1D	ENSG00000186184	Polymerase (RNA) I polypeptide D, 16kDa	13	27092903	27139547
POLR2C	ENSG00000142166	Polymerase (RNA) II (DNA directed) polypeptide C, 33kDa	21	33619084	33653993
POSTN	ENSG00000133110	Periostin, osteoblast specific factor	13	37034779	37070874
POU5F1	ENSG00000204531|ENSG00000206349|ENSG00000206454	POU class 5 homeobox 1	6	31267422	31273795
RAB27A	ENSG00000069974	RAB27A, member RAS oncogene family	15	53283094	53369293
RAB3B		RAB3B, member RAS oncogene family	1	52146215	52150806
RHAG	ENSG00000138684	Rh-associated glycoprotein	4	123753221	123761662
RPS19		Ribosomal protein S19	19	47056683	47067321
RREB1	ENSG00000124782|ENSG00000171385	Ras responsive element binding protein 1	1	112114807	112333300
SHC3	ENSG00000148082	SHC (Src homology 2 domain containing) transforming protein 3	9	90817891	90983502
SILV	ENSG00000196878	Silver homolog (mouse)	1	207854843	207892443
SLC15A3		Solute carrier family 15, member 3	11	60461138	60467667
SLC16A6	ENSG00000108932	Solute carrier family 16, member 6 (monocarboxylic acid transporter 7)	17	63775933	63799002
SLC25A1	ENSG00000100075	Solute carrier family 25 (mitochondrial carrier; citrate transporter), member 1	22	17543092	17546260
SLC2A3	ENSG00000059804|ENSG00000150457	Solute carrier family 2 (facilitated glucose transporter), member 3	13	20445178	20533676
SMG7	ENSG00000116698	Smg-7 homolog, nonsense mediated mRNA decay factor (C. elegans)	1	181708257	181789948
SPARCL1	ENSG00000152583	SPARC-like 1 (mast9, hevin)	4	88613524	88669530
SPATA9	ENSG00000145757	Spermatogenesis associated 9	5	95014412	95044470
STAT5A	ENSG00000126561	Signal transducer and activator of transcription 5A	17	37693091	37717484
STAT5B	ENSG00000173757	Signal transducer and activator of transcription 5B	17	37604722	37681950
STXBP1	ENSG00000136854|ENSG00000155495	Syntaxin binding protein 1	X	140819346	140824849
TFAP4	ENSG00000090447	Transcription factor AP-4 (activating enhancer binding protein 4)	16	4247189	4263002
THBD	ENSG00000178726	Thrombomodulin	20	22974270	22978378
TNFRSF10B	ENSG00000120889	Tumor necrosis factor receptor superfamily, member 10b	8	22933598	22982637
TP53AP1		TP53 activated protein 1	7	86809690	86812778
TSPYL5	ENSG00000180543	TSPY-like 5	8	98357995	98359248
TWF2	ENSG00000173366	Twinfilin, actin-binding protein, homolog 2 (Drosophila)	3	52230138	52248223
TXNIP	ENSG00000117289|ENSG00000205017|ENSG00000205021|ENSG00000215629	Thioredoxin interacting protein	11	12377	14263
