# Supplementary material for: Gene expression profiling integrated into network modelling reveals heterogeneity in the mechanisms of BRCA1 tumorigenesis
Source: Br J Cancer. 2009 Oct 13;101(8):1469–80. doi: 10.1038/sj.bjc.6605275 (PMC2768459; doi:10.1038/sj.bjc.6605275)
Supplement: Supplementary Table S5 [file 6605275x8.xls]

## Sheet: differences_AvsB
Syupplementary Table S5. Value of the change in magnitude for all the genes used for the clustering analysis
Gene	Dif A-B
HLA-DMB	-1.81479
RP5-821D11.2	-1.79566
NFKBIE	-1.77436
NME3	-1.77414
PRR5	-1.75407
C1QB	-1.75087
KCNE3	-1.7253
FLJ11171	-1.71961
ARHGAP25	-1.71373
ST14	-1.69145
FCGR1A	-1.69117
SIRPA	-1.68527
HLA-DQB1	-1.67822
CDH5	-1.67332
HLA-DRB1	-1.67059
CCR7	-1.6648
GIMAP6	-1.65545
PLA2G7	-1.63695
PRF1	-1.62889
CD37	-1.62771
CSF2RB	-1.61988
ITGB2	-1.61527
IL2RB	-1.59968
FCGR3A	-1.59671
SLC15A3	-1.58621
PSCD4	-1.58613
SSBP2	1.58527
TYROBP	-1.58078
VWF	-1.57268
SUPT5H	-1.57225
CXCL10	-1.56343
AIF1	-1.5582
ALOX5AP	-1.5546
CD2	-1.5534
PLEK	-1.54112
FMNL1	-1.54085
CD93	-1.53875
CAPG	-1.53355
CD34	-1.53048
CCL4L2	-1.52731
LYN	-1.52187
ATG9B	-1.52148
IL18R1	-1.52067
CCL3L1	-1.51782
FCGR2B	-1.51429
HLA-DPB1	-1.50711
PRKACA	-1.5053
NFKBIA	-1.50495
TNFSF8	-1.50397
ETV6	-1.50141
FGL2	-1.49347
VAMP3	1.48909
NINJ1	-1.47622
CCR5	-1.46585
CD86	-1.46255
PIK3CA	-1.46072
C3AR1	-1.45781
CSF1R	-1.45746
TP53I3	-1.45598
PLVAP	-1.45457
RASSF1	-1.45066
LOC285045	1.44567
76P	1.44308
CCL3	-1.43106
FAT2	-1.42737
HOP	-1.42557
ZFYVE16	1.42227
TOB2	-1.42139
HSPB2	-1.42086
CXCL9	-1.41904
C3orf57	1.41158
CMTM7	-1.39967
FIGF	-1.39553
MFAP1	1.39391
BAG4	-1.39207
ODF2L	-1.39098
HS3ST1	-1.38899
PECAM1	-1.3867
CENTD1	-1.38209
RDBP	-1.38083
CLMN	-1.37948
CHKA	-1.37787
CD74	-1.37049
HEMGN	1.36804
LFNG	-1.36339
ZNF263	-1.36046
DNAJC16	1.35334
MLANA	1.35315
CD53	-1.35149
IFI30	-1.35085
NMI	-1.34512
RELB	-1.34404
UBD	-1.34216
LOC727820	-1.33951
ADORA1	-1.33751
DKFZP686A01247	1.3317
OCA2	1.32969
ARIH1	1.32541
NRCAM	1.32481
PTP4A3	-1.31814
BAT2D1	-1.31811
DSC3	-1.31742
SYK	-1.31633
CTSH	-1.31283
C1QC	-1.30802
SOCS3	-1.3072
CRSP3	1.30677
MITF	1.30626
HLA-B	-1.30253
TncRNA	-1.29766
TMEM176B	-1.29511
DAB2	1.2917
FABP5	-1.29094
FST	1.28879
LOC653190	1.2839
PBXIP1	-1.28002
BLR1	-1.27271
TTF2	1.27123
CAPN3	1.27117
GSR	1.27044
RHOT1	1.2689
MS4A6A	-1.26793
TRIM22	-1.26646
ARL4D	1.26576
TRA@	-1.26556
RAD17	1.26534
BCL11A	-1.26533
RBP4	1.26322
MYADM	-1.25859
MGC13379	-1.25683
RASSF2	-1.25326
PROM1	-1.24714
FOXJ3	1.24628
AMOTL1	1.24366
EMP3	-1.24347
SERPINA5	1.24241
ZNF358	-1.23945
CAPN12	-1.23783
ENTPD1	-1.23648
DNTT	1.23286
KRT10	-1.2279
SACS	1.22267
RGS1	-1.22187
CSE1L	1.21912
GBP1	-1.2168
HIF1A	1.21268
LOC340602	-1.20413
CRKL	1.20135
DDX3Y	1.20132
AKR1B1	-1.19944
SERPINA4	1.1938
TMEM132A	1.18676
BNIP3L	1.18228
GJA4	-1.18034
MKNK1	-1.18003
ZIC3	1.17526
GBP2	-1.17059
FGF4	1.16977
PKM2	-1.1685
IGHG1	-1.16831
CD48	-1.16638
CNKSR1	-1.16347
PCDH17	-1.15752
MCCC1	-1.1562
HP	1.15443
RAB2	1.15094
HLA-A	-1.15048
LDHA	1.15
RAB14	-1.14877
SCG3	1.14835
SAMD4B	-1.14828
SERINC3	1.14683
GUCY1A3	-1.14493
NOC3L	1.14322
NFKBIB	-1.13913
MYC	1.13713
PRKACG	-1.13652
CX3CL1	-1.1289
PCSK9	1.12583
BLK	1.12447
TCF8	1.12159
AP2B1	1.11722
MAGEB2	1.11435
FXYD1	1.11237
CTNND1	-1.11154
EIF2AK2	-1.11011
RPL37	1.10796
PDE2A	1.10769
RNF149	-1.1073
DUSP4	1.10382
DDX56	1.10181
GPNMB	1.10144
COX15	1.09945
PECI	1.09535
RAP2B	-1.09393
WDR72	-1.09314
CCNG1	1.09092
SESN1	1.0896
TYRP1	1.0872
GDA	1.08657
LOC401176	1.08498
TOP3B	1.08333
TP53I11	-1.08208
CYP7B1	-1.07767
BFAR	1.07383
MAML2	-1.07342
SERPINA1	1.07144
C1orf2	-1.06736
IRF8	-1.06712
RAB6A	1.06462
UBL3	1.06333
GATA2	1.06139
GPR98	1.05522
MRPS27	1.04719
SLC25A1	1.04352
HLA-DQA1	-1.03412
C20orf118	-1.02819
TES	-1.02551
RANBP5	-1.02434
ERGIC1	1.02218
PHB	-1.02193
IFNGR2	-1.02043
ACTR8	1.01851
MEF2A	-1.0176
MEIS2	1.01608
CTSS	-1.01389
MAP3K1	1.00964
RFC5	1.00763
MAN1A1	1.00762
TNFRSF10B	1.00756
CD83	-1.00723
VDR	-0.997326
LIMK2	-0.995763
PPP2R2A	0.991269
CSK	-0.989753
EPHA3	-0.989507
C3orf50	-0.989173
HMMR	0.988668
KCNK6	0.988113
ATXN7L1	-0.982854
CYP11B1	0.979674
DDB2	-0.979453
RNF111	0.974881
TFF1	-0.974478
SLC39A9	0.974032
RAB27A	-0.972664
SPATA9	0.972653
TFAP4	0.972276
KRT5	-0.972188
C14orf130	0.971017
SERPINA6	0.968899
GPD2	0.968149
PAH	0.96612
JMJD2A	-0.962275
CCT7	0.962027
BMX	0.958107
PEG10	0.956262
EZH1	0.955218
GLDC	0.950001
SP3	0.943639
COL11A1	-0.94192
DUSP14	0.93903
C1S	-0.936029
CSPG2	0.934356
LOC645619	0.933947
LHX3	0.931684
GLUD1	0.931001
MST1R	0.929698
ACP5	-0.9273
GYPA	-0.926546
ADAM10	0.926476
FCN1	-0.924363
ADH4	0.924047
SDCBP	0.915324
BMP4	0.913312
RNF138	0.911856
HLA-DOA	-0.909892
IL6ST	0.906073
ZNF491	0.905393
FMOD	-0.904041
PFKM	0.902604
EFNA1	-0.901892
CDC14B	0.901532
EIF3S6	-0.896896
DDX41	-0.895347
PTPRN2	0.895341
ABCC2	0.894456
FARSLA	-0.894001
GLE1L	0.893264
UCRC	-0.89311
C11orf9	0.891982
APOH	0.891188
USP12	0.888979
C16orf45	0.885164
EPHB2	-0.880705
CYLD	-0.880083
LAMP3	-0.87491
PARP9	-0.874169
HMBS	0.87388
SLC16A6	-0.872516
OTC	-0.871256
IMPDH2	0.86674
OCRL	-0.866548
TFPI	0.865662
TRIM26	-0.860896
COL4A6	0.860356
ACO1	0.859097
KRT1	-0.857782
TACSTD1	-0.846034
POLDIP2	-0.837409
COL4A2	-0.836683
CRNKL1	0.836
GAGE10	0.835358
CHD1	0.835095
ABCC4	-0.833827
PIM1	0.830739
BACH1	-0.824993
LASS4	0.8244
LOC643224	-0.824306
TPD52	0.821947
LRRC27	0.81787
LOC646670	-0.817167
AIM1L	-0.813597
FOLH1	-0.806698
HBA1	0.806156
TXNRD1	0.804329
DDX51	0.803767
BCL7B	-0.800471
SERPINC1	-0.798423
F8A1	-0.79639
PIP3-E	-0.794979
PKN3	-0.790033
FAS	-0.785777
OPTN	-0.78084
DNA2L	0.780424
ARL2BP	0.779068
CDK2AP1	0.771191
GAS7	-0.768844
WDR42A	-0.768807
THBD	0.757636
C14orf29	-0.757625
RRM1	0.751301
ACTA1	0.749219
ERCC1	0.746209
PPP1R15B	0.739422
CDC42SE1	-0.737446
PRSS23	0.729285
HDHD3	-0.728963
SLC1A4	-0.727142
FOXO1A	-0.72405
WAPAL	0.721299
CYP51A1	-0.715876
RPS16	0.709427
ZNHIT3	0.708834
IGHA1	-0.704299
C14orf43	0.703254
OAS2	-0.700183
IL1R1	-0.696828
PRDM2	-0.693275
SPRR2G	-0.692234
CENPL	0.686154
ZNF25	-0.685747
LAMA2	0.684751
PLD1	-0.684391
SF3A3	0.679319
GTDC1	-0.677326
DUSP3	-0.676643
INSIG1	0.673002
SDCCAG3	0.672624
TRSPAP1	-0.670288
CDH3	-0.669828
POLE	-0.668047
LHFPL2	-0.667085
HSPG2	-0.666857
NEDD4L	0.661635
FAM70A	0.6607
ALDH3A1	0.66017
MMP7	-0.651069
TEF	-0.64919
VLDLR	0.647433
MMP8	-0.640204
ITGA4	0.633455
PCK1	0.632645
IBRDC3	-0.631548
TUBB2B	0.631314
VKORC1	-0.629027
BLMH	0.621557
ZXDC	-0.621293
C18orf1	-0.620813
FAM122B	-0.62081
SLC19A2	0.620695
MAGEC2	0.619545
POU3F2	-0.614059
BMP2	0.610643
CTH	0.608341
PRPS1	0.604967
LTBP2	-0.60034
RAB3B	-0.59986
SHC3	0.597645
RASGRP2	0.59698
TNFRSF21	0.596719
TMSB4X	-0.596643
SLC13A1	-0.593899
ANP32B	0.5915
MAGEA3	-0.589219
RSAD2	-0.586684
DAPK3	0.585143
DAK	-0.583319
EDG1	-0.579893
ITSN1	0.578796
GNAS	-0.578143
CDH11	-0.577647
SOD2	-0.576892
DLGAP1	0.570994
MGC10433	0.568211
MMP9	-0.566743
FHL5	-0.560759
PLEKHG1	-0.560753
MARCKSL1	-0.560315
POLR2C	0.559695
CIAO1	-0.559387
EML4	-0.557558
TAF5L	0.557215
ACVR2B	-0.556819
ERRFI1	-0.55669
FGB	0.556444
SERPINB2	0.554854
DKFZP564O0823	-0.548675
CD55	0.546892
SCHIP1	-0.545936
RHOBTB1	0.545737
MNAT1	0.544387
OGDH	-0.543884
AGT	0.539716
POLG2	-0.537159
MGC4172	0.535043
INPPL1	-0.534306
HSPA9	0.531761
GABARAP	-0.530316
ALDH2	-0.530088
RAD51C	-0.530002
C1orf166	0.527269
TWF2	-0.52692
EFEMP1	0.525448
RHAG	-0.525442
ITGA3	-0.524303
ERCC8	-0.509766
COL1A1	-0.507905
FABP4	-0.503088
CRYAB	-0.502915
PDCD6IP	0.498453
SPRY3	0.488118
GSN	-0.482554
ETFB	0.479634
SCGB2A2	0.475097
TGFBI	0.472755
WAC	-0.469249
HSPC159	-0.468771
SSX5	0.46766
RPL23A	0.461662
PKLR	-0.459372
GALE	-0.458195
GCA	-0.458164
CUGBP2	-0.457899
FABP1	0.455272
PSMA2	0.453525
PLCXD1	-0.453341
PNN	-0.452253
AHR	-0.452233
DMRT2	0.449117
ARL8B	0.448513
HTATIP	0.446745
PRKY	-0.443844
LMO4	-0.443173
SSX4	0.442021
PRKAG2	0.440678
SGK	-0.4404
CEBPA	-0.440374
IPO8	0.439396
SEMA3A	-0.436665
MXRA5	-0.434927
GSTM5	0.434136
PPARD	-0.431916
MTAC2D1	0.431042
TRAF6	0.42887
ZNF532	-0.427919
C14orf10	-0.423466
PJA2	0.418445
TSPAN13	0.415565
EIF4B	0.414664
NUAK1	-0.414466
CFL1	-0.414453
MAGEA10	-0.406656
RPA2	0.405847
MSH5	0.404857
HLA-DPA1	-0.404023
HHEX	-0.403846
SEPN1	-0.40055
CRISPLD2	-0.398208
PGD	0.396851
TP53AP1	0.395829
PRKCH	-0.394423
RSPRY1	-0.391558
CBL	0.390896
MAP2K6	0.390665
HIGD1A	0.382941
ITIH3	-0.382844
C8orf75	-0.379252
LOC646588	0.373713
RABAC1	0.369026
LTF	0.367294
ACSS2	0.366741
CD44	0.363889
PGK1	-0.3631
MTCP1	-0.358277
GMNN	0.357236
TSPYL5	-0.356892
AKT1	-0.35565
RPA3	0.35093
TMED2	0.347758
RAP1A	0.342985
EIF3S2	0.33306
RRM2	-0.328778
POLA2	-0.327723
CYYR1	0.326827
TGM2	-0.324671
NR6A1	0.32454
CLEC14A	-0.32395
PANK1	0.321925
EXOC7	0.321635
DIO3	-0.320576
TRIM69	-0.319314
NSF	-0.318007
GLG1	0.317903
TINF2	0.317566
DUSP10	-0.315903
COL5A2	-0.310384
KIAA0408	0.310238
TUBB3	-0.309845
DSC2	-0.307201
TFCP2	0.303447
MICA	-0.302835
TUBG1	-0.302643
TMEM97	0.301101
UGT1A6	-0.300004
MAP2K1	0.294997
SS18	-0.294476
TCERG1	-0.293959
MRPL28	-0.293938
HERC4	0.291397
MAGEA4	-0.289998
HIST1H1C	-0.287626
FUBP1	-0.283646
BTAF1	0.281284
TIAM2	0.280969
ALG2	0.279693
NPPB	0.273576
ETFA	-0.268801
EIF2C1	0.267264
HMGN1	-0.267084
DTYMK	0.264081
TBC1D8	0.257563
NFYC	-0.254536
TOX	0.254321
FKBP8	-0.253844
MFGE8	-0.24952
ENO1	0.249313
MMP27	0.244008
C19orf44	0.243803
ASGR2	-0.239879
ITGB1BP2	0.238096
IGF2BP1	0.234588
IFNGR1	-0.233903
CCNF	0.230655
WNT2B	-0.230028
RSN	0.226674
CNTNAP1	0.222768
LOC391271	-0.22124
GREM1	0.21534
INHBB	0.21463
RFC2	-0.213784
SFTPD	0.208872
RASAL1	-0.208788
POLR1D	-0.205814
PPFIA1	0.204855
TFAP2C	-0.200675
TOM1L1	0.194825
YWHAH	0.188809
HERC2	0.18534
ATP6AP1	0.185247
RREB1	0.179422
PRKCI	0.178553
EIF4EBP2	0.178232
RPS19	-0.176582
F8	0.173488
STXBP5	0.173019
COL6A3	0.172322
MAFB	0.171388
TNC	0.170636
LAMC1	-0.166838
EEF1E1	-0.162858
EVI2A	-0.162512
TBL1XR1	-0.159677
SNRPB	0.153699
SYNE1	-0.152924
STXBP1	0.150997
NEDD8	0.143049
GPX2	-0.138491
CCR9	0.138237
LATS2	0.137902
NSMAF	0.134422
SFTPA2	0.132104
DDX39	0.131845
ITGB6	0.130034
USF2	-0.129084
COL17A1	-0.127421
GBE1	0.127416
ALDOA	-0.122211
LOC644199	0.119207
DUSP9	0.118687
CTHRC1	-0.117916
MRPL16	-0.115434
SMARCA4	-0.114983
ZDHHC13	0.108925
EEF2	-0.108697
GATA1	0.108467
ZNF160	0.10691
C5orf32	0.104023
C1orf198	0.101608
WDR78	0.0970822
CRSP8	0.0963431
GTF2A2	-0.0944928
C18orf4	0.0932081
CD81	-0.0906899
TANK	-0.0886189
PSMD7	0.087812
PAPOLG	0.0781955
LEF1	0.077935
CCNE2	0.0766897
SPSB1	-0.0753104
LOC286334	-0.0701701
GUK1	-0.0661127
JUNB	0.0658033
CBX3	0.0640932
CDC25C	0.0605615
UFC1	-0.0589502
CDS1	-0.058466
GDF5	0.0580077
ASPN	-0.0577833
CD24	-0.0547877
FAM58A	0.0543685
EGR2	-0.0536559
PLAGL2	-0.0532578
PUM1	-0.0484166
MAGEH1	-0.0438541
RAB8A	-0.0423987
NSUN3	0.0411994
SST	0.0371519
FBXO34	0.034725
FTSJ1	0.0314861
LRPAP1	0.0286375
ENO2	0.0243224
RBM39	-0.0221639
AKAP9	-0.0216216
RABGAP1L	-0.0206926
AURKA	0.019234
C17orf81	0.0113313
PRKCA	0.0090407
PTP4A1	0.00161578
RABGAP1	0.000244838
